# Supplementary material for: Machine learning reveals two heterogeneous subtypes to assist immune therapy based on lipid metabolism in lung adenocarcinoma
Source: Front Immunol. 2022 Sep 27;13:1022149. doi: 10.3389/fimmu.2022.1022149 (PMC9551187; doi:10.3389/fimmu.2022.1022149)
Supplement: Supplementary file 6 [file Table_1.xlsx]

## Sheet: Table S1
Table-S1:The list of LRGs and IRGs
Symbol	Pathway	Catagory
ACOT8	GOBP_LIPID_METABOLIC_PROCESS	Lipid
PLA2G4B	GOBP_LIPID_METABOLIC_PROCESS	Lipid
PIGK	GOBP_LIPID_METABOLIC_PROCESS	Lipid
WASHC1	GOBP_LIPID_METABOLIC_PROCESS	Lipid
SDR42E2	GOBP_LIPID_METABOLIC_PROCESS	Lipid
MIR548P	GOBP_LIPID_METABOLIC_PROCESS	Lipid
LRCOL1	GOBP_LIPID_METABOLIC_PROCESS	Lipid
NR1H3	GOBP_LIPID_METABOLIC_PROCESS	Lipid
GPC6	GOBP_LIPID_METABOLIC_PROCESS	Lipid
CERT1	GOBP_LIPID_METABOLIC_PROCESS	Lipid
PYURF	GOBP_LIPID_METABOLIC_PROCESS	Lipid
LPCAT3	GOBP_LIPID_METABOLIC_PROCESS	Lipid
DHRS9	GOBP_LIPID_METABOLIC_PROCESS	Lipid
CDK4	GOBP_LIPID_METABOLIC_PROCESS	Lipid
ALG3	GOBP_LIPID_METABOLIC_PROCESS	Lipid
DHRS2	GOBP_LIPID_METABOLIC_PROCESS	Lipid
ZMPSTE24	GOBP_LIPID_METABOLIC_PROCESS	Lipid
STUB1	GOBP_LIPID_METABOLIC_PROCESS	Lipid
ABCA7	GOBP_LIPID_METABOLIC_PROCESS	Lipid
ABCA8	GOBP_LIPID_METABOLIC_PROCESS	Lipid
BPNT1	GOBP_LIPID_METABOLIC_PROCESS	Lipid
CEPT1	GOBP_LIPID_METABOLIC_PROCESS	Lipid
RACK1	GOBP_LIPID_METABOLIC_PROCESS	Lipid
CDS1	GOBP_LIPID_METABOLIC_PROCESS	Lipid
PEMT	GOBP_LIPID_METABOLIC_PROCESS	Lipid
ST3GAL6	GOBP_LIPID_METABOLIC_PROCESS	Lipid
CDIPT	GOBP_LIPID_METABOLIC_PROCESS	Lipid
LYPLA1	GOBP_LIPID_METABOLIC_PROCESS	Lipid
ACAA2	GOBP_LIPID_METABOLIC_PROCESS	Lipid
VAV3	GOBP_LIPID_METABOLIC_PROCESS	Lipid
ECI2	GOBP_LIPID_METABOLIC_PROCESS	Lipid
PIBF1	GOBP_LIPID_METABOLIC_PROCESS	Lipid
SLC25A17	GOBP_LIPID_METABOLIC_PROCESS	Lipid
CARM1	GOBP_LIPID_METABOLIC_PROCESS	Lipid
NCOA2	GOBP_LIPID_METABOLIC_PROCESS	Lipid
CEBPA	GOBP_LIPID_METABOLIC_PROCESS	Lipid
AGPAT1	GOBP_LIPID_METABOLIC_PROCESS	Lipid
AGPAT2	GOBP_LIPID_METABOLIC_PROCESS	Lipid
SPTLC1	GOBP_LIPID_METABOLIC_PROCESS	Lipid
CEL	GOBP_LIPID_METABOLIC_PROCESS	Lipid
NPC2	GOBP_LIPID_METABOLIC_PROCESS	Lipid
SORBS1	GOBP_LIPID_METABOLIC_PROCESS	Lipid
ERLIN1	GOBP_LIPID_METABOLIC_PROCESS	Lipid
PMVK	GOBP_LIPID_METABOLIC_PROCESS	Lipid
CES1	GOBP_LIPID_METABOLIC_PROCESS	Lipid
AVIL	GOBP_LIPID_METABOLIC_PROCESS	Lipid
EBP	GOBP_LIPID_METABOLIC_PROCESS	Lipid
CETP	GOBP_LIPID_METABOLIC_PROCESS	Lipid
CERS1	GOBP_LIPID_METABOLIC_PROCESS	Lipid
UGT2B11	GOBP_LIPID_METABOLIC_PROCESS	Lipid
PTGES3	GOBP_LIPID_METABOLIC_PROCESS	Lipid
CFTR	GOBP_LIPID_METABOLIC_PROCESS	Lipid
STARD10	GOBP_LIPID_METABOLIC_PROCESS	Lipid
CGA	GOBP_LIPID_METABOLIC_PROCESS	Lipid
NEU3	GOBP_LIPID_METABOLIC_PROCESS	Lipid
FAXDC2	GOBP_LIPID_METABOLIC_PROCESS	Lipid
CYP46A1	GOBP_LIPID_METABOLIC_PROCESS	Lipid
PPARGC1A	GOBP_LIPID_METABOLIC_PROCESS	Lipid
DHRS4	GOBP_LIPID_METABOLIC_PROCESS	Lipid
MTMR11	GOBP_LIPID_METABOLIC_PROCESS	Lipid
PNPLA6	GOBP_LIPID_METABOLIC_PROCESS	Lipid
UGT2A1	GOBP_LIPID_METABOLIC_PROCESS	Lipid
STARD3	GOBP_LIPID_METABOLIC_PROCESS	Lipid
SERINC3	GOBP_LIPID_METABOLIC_PROCESS	Lipid
ACOT2	GOBP_LIPID_METABOLIC_PROCESS	Lipid
HTD2	GOBP_LIPID_METABOLIC_PROCESS	Lipid
ILVBL	GOBP_LIPID_METABOLIC_PROCESS	Lipid
SLC27A5	GOBP_LIPID_METABOLIC_PROCESS	Lipid
SLC27A4	GOBP_LIPID_METABOLIC_PROCESS	Lipid
SLC27A3	GOBP_LIPID_METABOLIC_PROCESS	Lipid
SLC27A2	GOBP_LIPID_METABOLIC_PROCESS	Lipid
GLIPR1	GOBP_LIPID_METABOLIC_PROCESS	Lipid
P3R3URF	GOBP_LIPID_METABOLIC_PROCESS	Lipid
LIAS	GOBP_LIPID_METABOLIC_PROCESS	Lipid
CHAT	GOBP_LIPID_METABOLIC_PROCESS	Lipid
ABHD2	GOBP_LIPID_METABOLIC_PROCESS	Lipid
AKR1C4	GOBP_LIPID_METABOLIC_PROCESS	Lipid
BTN2A1	GOBP_LIPID_METABOLIC_PROCESS	Lipid
PLAAT3	GOBP_LIPID_METABOLIC_PROCESS	Lipid
ERLIN2	GOBP_LIPID_METABOLIC_PROCESS	Lipid
ERG28	GOBP_LIPID_METABOLIC_PROCESS	Lipid
CHKA	GOBP_LIPID_METABOLIC_PROCESS	Lipid
CHKB	GOBP_LIPID_METABOLIC_PROCESS	Lipid
CHP1	GOBP_LIPID_METABOLIC_PROCESS	Lipid
RDH13	GOBP_LIPID_METABOLIC_PROCESS	Lipid
TREX1	GOBP_LIPID_METABOLIC_PROCESS	Lipid
FDX2	GOBP_LIPID_METABOLIC_PROCESS	Lipid
CYP4F8	GOBP_LIPID_METABOLIC_PROCESS	Lipid
PLCD3	GOBP_LIPID_METABOLIC_PROCESS	Lipid
LYPLA2	GOBP_LIPID_METABOLIC_PROCESS	Lipid
CHRM5	GOBP_LIPID_METABOLIC_PROCESS	Lipid
PHB2	GOBP_LIPID_METABOLIC_PROCESS	Lipid
ACOT7	GOBP_LIPID_METABOLIC_PROCESS	Lipid
MGLL	GOBP_LIPID_METABOLIC_PROCESS	Lipid
CYP2U1	GOBP_LIPID_METABOLIC_PROCESS	Lipid
PIK3IP1	GOBP_LIPID_METABOLIC_PROCESS	Lipid
LACTB	GOBP_LIPID_METABOLIC_PROCESS	Lipid
OSBPL1A	GOBP_LIPID_METABOLIC_PROCESS	Lipid
OSBPL5	GOBP_LIPID_METABOLIC_PROCESS	Lipid
OSBPL6	GOBP_LIPID_METABOLIC_PROCESS	Lipid
OSBPL7	GOBP_LIPID_METABOLIC_PROCESS	Lipid
OSBPL8	GOBP_LIPID_METABOLIC_PROCESS	Lipid
OSBPL9	GOBP_LIPID_METABOLIC_PROCESS	Lipid
OSBPL10	GOBP_LIPID_METABOLIC_PROCESS	Lipid
C1QTNF2	GOBP_LIPID_METABOLIC_PROCESS	Lipid
CIDEA	GOBP_LIPID_METABOLIC_PROCESS	Lipid
PTPMT1	GOBP_LIPID_METABOLIC_PROCESS	Lipid
OMA1	GOBP_LIPID_METABOLIC_PROCESS	Lipid
CISH	GOBP_LIPID_METABOLIC_PROCESS	Lipid
NUS1	GOBP_LIPID_METABOLIC_PROCESS	Lipid
ABHD15	GOBP_LIPID_METABOLIC_PROCESS	Lipid
MOGAT1	GOBP_LIPID_METABOLIC_PROCESS	Lipid
ACSM1	GOBP_LIPID_METABOLIC_PROCESS	Lipid
APOA5	GOBP_LIPID_METABOLIC_PROCESS	Lipid
AGAP2	GOBP_LIPID_METABOLIC_PROCESS	Lipid
THEM4	GOBP_LIPID_METABOLIC_PROCESS	Lipid
PLAAT5	GOBP_LIPID_METABOLIC_PROCESS	Lipid
IP6K3	GOBP_LIPID_METABOLIC_PROCESS	Lipid
CLCN2	GOBP_LIPID_METABOLIC_PROCESS	Lipid
CLU	GOBP_LIPID_METABOLIC_PROCESS	Lipid
PNLIPRP3	GOBP_LIPID_METABOLIC_PROCESS	Lipid
SERPINA3	GOBP_LIPID_METABOLIC_PROCESS	Lipid
TPP1	GOBP_LIPID_METABOLIC_PROCESS	Lipid
CLN3	GOBP_LIPID_METABOLIC_PROCESS	Lipid
CYP2R1	GOBP_LIPID_METABOLIC_PROCESS	Lipid
CLPS	GOBP_LIPID_METABOLIC_PROCESS	Lipid
SOCS4	GOBP_LIPID_METABOLIC_PROCESS	Lipid
ACOT4	GOBP_LIPID_METABOLIC_PROCESS	Lipid
PLIN2	GOBP_LIPID_METABOLIC_PROCESS	Lipid
DEGS2	GOBP_LIPID_METABOLIC_PROCESS	Lipid
CCR7	GOBP_LIPID_METABOLIC_PROCESS	Lipid
PLA2G4E	GOBP_LIPID_METABOLIC_PROCESS	Lipid
ACSM2A	GOBP_LIPID_METABOLIC_PROCESS	Lipid
ADH1A	GOBP_LIPID_METABOLIC_PROCESS	Lipid
ZPBP2	GOBP_LIPID_METABOLIC_PROCESS	Lipid
B4GALNT2	GOBP_LIPID_METABOLIC_PROCESS	Lipid
SPNS2	GOBP_LIPID_METABOLIC_PROCESS	Lipid
ADH1B	GOBP_LIPID_METABOLIC_PROCESS	Lipid
ACER1	GOBP_LIPID_METABOLIC_PROCESS	Lipid
ADH1C	GOBP_LIPID_METABOLIC_PROCESS	Lipid
CPT1C	GOBP_LIPID_METABOLIC_PROCESS	Lipid
CYP4F22	GOBP_LIPID_METABOLIC_PROCESS	Lipid
CNR1	GOBP_LIPID_METABOLIC_PROCESS	Lipid
SLC44A3	GOBP_LIPID_METABOLIC_PROCESS	Lipid
ADH4	GOBP_LIPID_METABOLIC_PROCESS	Lipid
PRXL2B	GOBP_LIPID_METABOLIC_PROCESS	Lipid
A3GALT2	GOBP_LIPID_METABOLIC_PROCESS	Lipid
ADH5	GOBP_LIPID_METABOLIC_PROCESS	Lipid
FITM2	GOBP_LIPID_METABOLIC_PROCESS	Lipid
PIGU	GOBP_LIPID_METABOLIC_PROCESS	Lipid
TMEM150A	GOBP_LIPID_METABOLIC_PROCESS	Lipid
MBOAT2	GOBP_LIPID_METABOLIC_PROCESS	Lipid
NEU4	GOBP_LIPID_METABOLIC_PROCESS	Lipid
AADAC	GOBP_LIPID_METABOLIC_PROCESS	Lipid
ADH6	GOBP_LIPID_METABOLIC_PROCESS	Lipid
SGPP2	GOBP_LIPID_METABOLIC_PROCESS	Lipid
ADH7	GOBP_LIPID_METABOLIC_PROCESS	Lipid
DNAJC19	GOBP_LIPID_METABOLIC_PROCESS	Lipid
TPRA1	GOBP_LIPID_METABOLIC_PROCESS	Lipid
TAMM41	GOBP_LIPID_METABOLIC_PROCESS	Lipid
AASDH	GOBP_LIPID_METABOLIC_PROCESS	Lipid
ADM	GOBP_LIPID_METABOLIC_PROCESS	Lipid
ENPP6	GOBP_LIPID_METABOLIC_PROCESS	Lipid
ADORA1	GOBP_LIPID_METABOLIC_PROCESS	Lipid
STARD4	GOBP_LIPID_METABOLIC_PROCESS	Lipid
ACOT12	GOBP_LIPID_METABOLIC_PROCESS	Lipid
CPS1	GOBP_LIPID_METABOLIC_PROCESS	Lipid
CPT1A	GOBP_LIPID_METABOLIC_PROCESS	Lipid
CPT1B	GOBP_LIPID_METABOLIC_PROCESS	Lipid
CPT2	GOBP_LIPID_METABOLIC_PROCESS	Lipid
GPAT4	GOBP_LIPID_METABOLIC_PROCESS	Lipid
CRABP1	GOBP_LIPID_METABOLIC_PROCESS	Lipid
CRABP2	GOBP_LIPID_METABOLIC_PROCESS	Lipid
CRAT	GOBP_LIPID_METABOLIC_PROCESS	Lipid
PIP5KL1	GOBP_LIPID_METABOLIC_PROCESS	Lipid
CREB1	GOBP_LIPID_METABOLIC_PROCESS	Lipid
CREBBP	GOBP_LIPID_METABOLIC_PROCESS	Lipid
CREBL2	GOBP_LIPID_METABOLIC_PROCESS	Lipid
CREM	GOBP_LIPID_METABOLIC_PROCESS	Lipid
DGKK	GOBP_LIPID_METABOLIC_PROCESS	Lipid
CRH	GOBP_LIPID_METABOLIC_PROCESS	Lipid
CRK	GOBP_LIPID_METABOLIC_PROCESS	Lipid
CRKL	GOBP_LIPID_METABOLIC_PROCESS	Lipid
ABHD16B	GOBP_LIPID_METABOLIC_PROCESS	Lipid
SCP2D1	GOBP_LIPID_METABOLIC_PROCESS	Lipid
ACSM6	GOBP_LIPID_METABOLIC_PROCESS	Lipid
SAMD8	GOBP_LIPID_METABOLIC_PROCESS	Lipid
LIPJ	GOBP_LIPID_METABOLIC_PROCESS	Lipid
MAPK14	GOBP_LIPID_METABOLIC_PROCESS	Lipid
CSF1R	GOBP_LIPID_METABOLIC_PROCESS	Lipid
ALG10B	GOBP_LIPID_METABOLIC_PROCESS	Lipid
RDH12	GOBP_LIPID_METABOLIC_PROCESS	Lipid
SERPINA12	GOBP_LIPID_METABOLIC_PROCESS	Lipid
ABHD12B	GOBP_LIPID_METABOLIC_PROCESS	Lipid
PTGR2	GOBP_LIPID_METABOLIC_PROCESS	Lipid
CSNK1G2	GOBP_LIPID_METABOLIC_PROCESS	Lipid
TTC7B	GOBP_LIPID_METABOLIC_PROCESS	Lipid
CSNK2A1	GOBP_LIPID_METABOLIC_PROCESS	Lipid
CSNK2A2	GOBP_LIPID_METABOLIC_PROCESS	Lipid
CSNK2B	GOBP_LIPID_METABOLIC_PROCESS	Lipid
PIK3R6	GOBP_LIPID_METABOLIC_PROCESS	Lipid
PROCA1	GOBP_LIPID_METABOLIC_PROCESS	Lipid
DHRS13	GOBP_LIPID_METABOLIC_PROCESS	Lipid
PM20D1	GOBP_LIPID_METABOLIC_PROCESS	Lipid
LIPI	GOBP_LIPID_METABOLIC_PROCESS	Lipid
ADRA2A	GOBP_LIPID_METABOLIC_PROCESS	Lipid
SIK1	GOBP_LIPID_METABOLIC_PROCESS	Lipid
PNPLA5	GOBP_LIPID_METABOLIC_PROCESS	Lipid
GPAT2	GOBP_LIPID_METABOLIC_PROCESS	Lipid
PLB1	GOBP_LIPID_METABOLIC_PROCESS	Lipid
ERFE	GOBP_LIPID_METABOLIC_PROCESS	Lipid
PPM1L	GOBP_LIPID_METABOLIC_PROCESS	Lipid
DAB2IP	GOBP_LIPID_METABOLIC_PROCESS	Lipid
MBOAT1	GOBP_LIPID_METABOLIC_PROCESS	Lipid
CYP1A1	GOBP_LIPID_METABOLIC_PROCESS	Lipid
CYP1A2	GOBP_LIPID_METABOLIC_PROCESS	Lipid
CYP1B1	GOBP_LIPID_METABOLIC_PROCESS	Lipid
FMC1	GOBP_LIPID_METABOLIC_PROCESS	Lipid
CYP2A6	GOBP_LIPID_METABOLIC_PROCESS	Lipid
CYP2A7	GOBP_LIPID_METABOLIC_PROCESS	Lipid
CYP3A7	GOBP_LIPID_METABOLIC_PROCESS	Lipid
CYP2A13	GOBP_LIPID_METABOLIC_PROCESS	Lipid
CYP2B6	GOBP_LIPID_METABOLIC_PROCESS	Lipid
CYP2C19	GOBP_LIPID_METABOLIC_PROCESS	Lipid
CYP2C8	GOBP_LIPID_METABOLIC_PROCESS	Lipid
CYP2C9	GOBP_LIPID_METABOLIC_PROCESS	Lipid
CYP2C18	GOBP_LIPID_METABOLIC_PROCESS	Lipid
CYP2D7	GOBP_LIPID_METABOLIC_PROCESS	Lipid
CYP2D6	GOBP_LIPID_METABOLIC_PROCESS	Lipid
CYP2E1	GOBP_LIPID_METABOLIC_PROCESS	Lipid
CYP2F1	GOBP_LIPID_METABOLIC_PROCESS	Lipid
CYP2J2	GOBP_LIPID_METABOLIC_PROCESS	Lipid
RDH10	GOBP_LIPID_METABOLIC_PROCESS	Lipid
CYP3A4	GOBP_LIPID_METABOLIC_PROCESS	Lipid
CYP3A5	GOBP_LIPID_METABOLIC_PROCESS	Lipid
CYP4A11	GOBP_LIPID_METABOLIC_PROCESS	Lipid
CYP7A1	GOBP_LIPID_METABOLIC_PROCESS	Lipid
CYP8B1	GOBP_LIPID_METABOLIC_PROCESS	Lipid
TTC39B	GOBP_LIPID_METABOLIC_PROCESS	Lipid
CYP11A1	GOBP_LIPID_METABOLIC_PROCESS	Lipid
CYP11B1	GOBP_LIPID_METABOLIC_PROCESS	Lipid
CYP11B2	GOBP_LIPID_METABOLIC_PROCESS	Lipid
FAAH2	GOBP_LIPID_METABOLIC_PROCESS	Lipid
CYP17A1	GOBP_LIPID_METABOLIC_PROCESS	Lipid
CYP19A1	GOBP_LIPID_METABOLIC_PROCESS	Lipid
AWAT1	GOBP_LIPID_METABOLIC_PROCESS	Lipid
AWAT2	GOBP_LIPID_METABOLIC_PROCESS	Lipid
CYP21A2	GOBP_LIPID_METABOLIC_PROCESS	Lipid
CYP24A1	GOBP_LIPID_METABOLIC_PROCESS	Lipid
CYP26A1	GOBP_LIPID_METABOLIC_PROCESS	Lipid
NKX2-3	GOBP_LIPID_METABOLIC_PROCESS	Lipid
CYP27A1	GOBP_LIPID_METABOLIC_PROCESS	Lipid
CYP27B1	GOBP_LIPID_METABOLIC_PROCESS	Lipid
CYP51A1	GOBP_LIPID_METABOLIC_PROCESS	Lipid
DGKA	GOBP_LIPID_METABOLIC_PROCESS	Lipid
DGKB	GOBP_LIPID_METABOLIC_PROCESS	Lipid
DGKG	GOBP_LIPID_METABOLIC_PROCESS	Lipid
DGKH	GOBP_LIPID_METABOLIC_PROCESS	Lipid
DGKQ	GOBP_LIPID_METABOLIC_PROCESS	Lipid
FITM1	GOBP_LIPID_METABOLIC_PROCESS	Lipid
DBI	GOBP_LIPID_METABOLIC_PROCESS	Lipid
PHOSPHO1	GOBP_LIPID_METABOLIC_PROCESS	Lipid
SLC16A11	GOBP_LIPID_METABOLIC_PROCESS	Lipid
ECI1	GOBP_LIPID_METABOLIC_PROCESS	Lipid
PLPPR5	GOBP_LIPID_METABOLIC_PROCESS	Lipid
AKR1C1	GOBP_LIPID_METABOLIC_PROCESS	Lipid
AKR1C2	GOBP_LIPID_METABOLIC_PROCESS	Lipid
SPTSSB	GOBP_LIPID_METABOLIC_PROCESS	Lipid
DECR1	GOBP_LIPID_METABOLIC_PROCESS	Lipid
MMAA	GOBP_LIPID_METABOLIC_PROCESS	Lipid
SGMS2	GOBP_LIPID_METABOLIC_PROCESS	Lipid
CCDC71L	GOBP_LIPID_METABOLIC_PROCESS	Lipid
SPTSSA	GOBP_LIPID_METABOLIC_PROCESS	Lipid
ABHD3	GOBP_LIPID_METABOLIC_PROCESS	Lipid
DHCR7	GOBP_LIPID_METABOLIC_PROCESS	Lipid
DHCR24	GOBP_LIPID_METABOLIC_PROCESS	Lipid
CYB5R3	GOBP_LIPID_METABOLIC_PROCESS	Lipid
DLD	GOBP_LIPID_METABOLIC_PROCESS	Lipid
DPAGT1	GOBP_LIPID_METABOLIC_PROCESS	Lipid
DPEP1	GOBP_LIPID_METABOLIC_PROCESS	Lipid
AGT	GOBP_LIPID_METABOLIC_PROCESS	Lipid
AGTR1	GOBP_LIPID_METABOLIC_PROCESS	Lipid
ECH1	GOBP_LIPID_METABOLIC_PROCESS	Lipid
ECHS1	GOBP_LIPID_METABOLIC_PROCESS	Lipid
ABCA1	GOBP_LIPID_METABOLIC_PROCESS	Lipid
NR0B1	GOBP_LIPID_METABOLIC_PROCESS	Lipid
EDN1	GOBP_LIPID_METABOLIC_PROCESS	Lipid
EDN2	GOBP_LIPID_METABOLIC_PROCESS	Lipid
EEF1A2	GOBP_LIPID_METABOLIC_PROCESS	Lipid
EGFR	GOBP_LIPID_METABOLIC_PROCESS	Lipid
EGR1	GOBP_LIPID_METABOLIC_PROCESS	Lipid
SDR16C5	GOBP_LIPID_METABOLIC_PROCESS	Lipid
PLPP4	GOBP_LIPID_METABOLIC_PROCESS	Lipid
EHHADH	GOBP_LIPID_METABOLIC_PROCESS	Lipid
PLBD2	GOBP_LIPID_METABOLIC_PROCESS	Lipid
ACSF3	GOBP_LIPID_METABOLIC_PROCESS	Lipid
ALG14	GOBP_LIPID_METABOLIC_PROCESS	Lipid
ABCA2	GOBP_LIPID_METABOLIC_PROCESS	Lipid
PIKFYVE	GOBP_LIPID_METABOLIC_PROCESS	Lipid
LIPH	GOBP_LIPID_METABOLIC_PROCESS	Lipid
PLD6	GOBP_LIPID_METABOLIC_PROCESS	Lipid
HACD2	GOBP_LIPID_METABOLIC_PROCESS	Lipid
CERS3	GOBP_LIPID_METABOLIC_PROCESS	Lipid
EPHA8	GOBP_LIPID_METABOLIC_PROCESS	Lipid
SLC44A5	GOBP_LIPID_METABOLIC_PROCESS	Lipid
EPHX1	GOBP_LIPID_METABOLIC_PROCESS	Lipid
EPHX2	GOBP_LIPID_METABOLIC_PROCESS	Lipid
CLN8	GOBP_LIPID_METABOLIC_PROCESS	Lipid
AKT1	GOBP_LIPID_METABOLIC_PROCESS	Lipid
AKT2	GOBP_LIPID_METABOLIC_PROCESS	Lipid
ESR1	GOBP_LIPID_METABOLIC_PROCESS	Lipid
ABCA3	GOBP_LIPID_METABOLIC_PROCESS	Lipid
ETFA	GOBP_LIPID_METABOLIC_PROCESS	Lipid
ETFB	GOBP_LIPID_METABOLIC_PROCESS	Lipid
ALAS1	GOBP_LIPID_METABOLIC_PROCESS	Lipid
ETFDH	GOBP_LIPID_METABOLIC_PROCESS	Lipid
F2	GOBP_LIPID_METABOLIC_PROCESS	Lipid
ABCD1	GOBP_LIPID_METABOLIC_PROCESS	Lipid
ALDH1A1	GOBP_LIPID_METABOLIC_PROCESS	Lipid
FAAH	GOBP_LIPID_METABOLIC_PROCESS	Lipid
FABP4	GOBP_LIPID_METABOLIC_PROCESS	Lipid
FABP1	GOBP_LIPID_METABOLIC_PROCESS	Lipid
FABP2	GOBP_LIPID_METABOLIC_PROCESS	Lipid
FABP3	GOBP_LIPID_METABOLIC_PROCESS	Lipid
FABP5	GOBP_LIPID_METABOLIC_PROCESS	Lipid
FABP6	GOBP_LIPID_METABOLIC_PROCESS	Lipid
FABP7	GOBP_LIPID_METABOLIC_PROCESS	Lipid
ACSL1	GOBP_LIPID_METABOLIC_PROCESS	Lipid
ACSL3	GOBP_LIPID_METABOLIC_PROCESS	Lipid
ACSL4	GOBP_LIPID_METABOLIC_PROCESS	Lipid
PTK2B	GOBP_LIPID_METABOLIC_PROCESS	Lipid
FASN	GOBP_LIPID_METABOLIC_PROCESS	Lipid
TYSND1	GOBP_LIPID_METABOLIC_PROCESS	Lipid
GLYATL2	GOBP_LIPID_METABOLIC_PROCESS	Lipid
ALDH1A3	GOBP_LIPID_METABOLIC_PROCESS	Lipid
GDPD4	GOBP_LIPID_METABOLIC_PROCESS	Lipid
ALDH3B1	GOBP_LIPID_METABOLIC_PROCESS	Lipid
CES5A	GOBP_LIPID_METABOLIC_PROCESS	Lipid
ADGRF5	GOBP_LIPID_METABOLIC_PROCESS	Lipid
JAZF1	GOBP_LIPID_METABOLIC_PROCESS	Lipid
GPC2	GOBP_LIPID_METABOLIC_PROCESS	Lipid
DAGLB	GOBP_LIPID_METABOLIC_PROCESS	Lipid
ALDH3B2	GOBP_LIPID_METABOLIC_PROCESS	Lipid
FDFT1	GOBP_LIPID_METABOLIC_PROCESS	Lipid
NAPEPLD	GOBP_LIPID_METABOLIC_PROCESS	Lipid
FDPS	GOBP_LIPID_METABOLIC_PROCESS	Lipid
FDX1	GOBP_LIPID_METABOLIC_PROCESS	Lipid
FDXR	GOBP_LIPID_METABOLIC_PROCESS	Lipid
GPC4	GOBP_LIPID_METABOLIC_PROCESS	Lipid
ALDH3A2	GOBP_LIPID_METABOLIC_PROCESS	Lipid
FGF1	GOBP_LIPID_METABOLIC_PROCESS	Lipid
FGF2	GOBP_LIPID_METABOLIC_PROCESS	Lipid
ABCD2	GOBP_LIPID_METABOLIC_PROCESS	Lipid
FGFR3	GOBP_LIPID_METABOLIC_PROCESS	Lipid
GPC5	GOBP_LIPID_METABOLIC_PROCESS	Lipid
FGFR4	GOBP_LIPID_METABOLIC_PROCESS	Lipid
FGR	GOBP_LIPID_METABOLIC_PROCESS	Lipid
FHL2	GOBP_LIPID_METABOLIC_PROCESS	Lipid
DOLK	GOBP_LIPID_METABOLIC_PROCESS	Lipid
ATG14	GOBP_LIPID_METABOLIC_PROCESS	Lipid
INPP5F	GOBP_LIPID_METABOLIC_PROCESS	Lipid
MORC2	GOBP_LIPID_METABOLIC_PROCESS	Lipid
SACM1L	GOBP_LIPID_METABOLIC_PROCESS	Lipid
SIRT2	GOBP_LIPID_METABOLIC_PROCESS	Lipid
SCAP	GOBP_LIPID_METABOLIC_PROCESS	Lipid
PTGR1	GOBP_LIPID_METABOLIC_PROCESS	Lipid
CYP2G1P	GOBP_LIPID_METABOLIC_PROCESS	Lipid
EFR3B	GOBP_LIPID_METABOLIC_PROCESS	Lipid
PLCH1	GOBP_LIPID_METABOLIC_PROCESS	Lipid
WDTC1	GOBP_LIPID_METABOLIC_PROCESS	Lipid
PDXDC1	GOBP_LIPID_METABOLIC_PROCESS	Lipid
SMG1	GOBP_LIPID_METABOLIC_PROCESS	Lipid
NCOA6	GOBP_LIPID_METABOLIC_PROCESS	Lipid
AKR1B1	GOBP_LIPID_METABOLIC_PROCESS	Lipid
EFR3A	GOBP_LIPID_METABOLIC_PROCESS	Lipid
GPD1L	GOBP_LIPID_METABOLIC_PROCESS	Lipid
LPIN1	GOBP_LIPID_METABOLIC_PROCESS	Lipid
RGL1	GOBP_LIPID_METABOLIC_PROCESS	Lipid
ACSBG1	GOBP_LIPID_METABOLIC_PROCESS	Lipid
FLT1	GOBP_LIPID_METABOLIC_PROCESS	Lipid
FLT3	GOBP_LIPID_METABOLIC_PROCESS	Lipid
PLCL2	GOBP_LIPID_METABOLIC_PROCESS	Lipid
PLCB1	GOBP_LIPID_METABOLIC_PROCESS	Lipid
DDHD2	GOBP_LIPID_METABOLIC_PROCESS	Lipid
FMO5	GOBP_LIPID_METABOLIC_PROCESS	Lipid
ACSL6	GOBP_LIPID_METABOLIC_PROCESS	Lipid
SIN3B	GOBP_LIPID_METABOLIC_PROCESS	Lipid
ESYT1	GOBP_LIPID_METABOLIC_PROCESS	Lipid
PIP5K1C	GOBP_LIPID_METABOLIC_PROCESS	Lipid
CTDNEP1	GOBP_LIPID_METABOLIC_PROCESS	Lipid
SIRT4	GOBP_LIPID_METABOLIC_PROCESS	Lipid
SIRT3	GOBP_LIPID_METABOLIC_PROCESS	Lipid
SIRT1	GOBP_LIPID_METABOLIC_PROCESS	Lipid
MLYCD	GOBP_LIPID_METABOLIC_PROCESS	Lipid
SLC44A1	GOBP_LIPID_METABOLIC_PROCESS	Lipid
CES3	GOBP_LIPID_METABOLIC_PROCESS	Lipid
PIK3R5	GOBP_LIPID_METABOLIC_PROCESS	Lipid
SEC14L2	GOBP_LIPID_METABOLIC_PROCESS	Lipid
PIGN	GOBP_LIPID_METABOLIC_PROCESS	Lipid
FPR2	GOBP_LIPID_METABOLIC_PROCESS	Lipid
PDSS1	GOBP_LIPID_METABOLIC_PROCESS	Lipid
AMACR	GOBP_LIPID_METABOLIC_PROCESS	Lipid
PLA2G15	GOBP_LIPID_METABOLIC_PROCESS	Lipid
RAB38	GOBP_LIPID_METABOLIC_PROCESS	Lipid
PRKD3	GOBP_LIPID_METABOLIC_PROCESS	Lipid
PITPNB	GOBP_LIPID_METABOLIC_PROCESS	Lipid
PISD	GOBP_LIPID_METABOLIC_PROCESS	Lipid
APOL2	GOBP_LIPID_METABOLIC_PROCESS	Lipid
ALK	GOBP_LIPID_METABOLIC_PROCESS	Lipid
ALOX12	GOBP_LIPID_METABOLIC_PROCESS	Lipid
ABCA4	GOBP_LIPID_METABOLIC_PROCESS	Lipid
ALOX5	GOBP_LIPID_METABOLIC_PROCESS	Lipid
ALOX5AP	GOBP_LIPID_METABOLIC_PROCESS	Lipid
ALOX12B	GOBP_LIPID_METABOLIC_PROCESS	Lipid
ALOX15	GOBP_LIPID_METABOLIC_PROCESS	Lipid
ALOX15B	GOBP_LIPID_METABOLIC_PROCESS	Lipid
MTOR	GOBP_LIPID_METABOLIC_PROCESS	Lipid
ALPI	GOBP_LIPID_METABOLIC_PROCESS	Lipid
FSHB	GOBP_LIPID_METABOLIC_PROCESS	Lipid
NR5A2	GOBP_LIPID_METABOLIC_PROCESS	Lipid
NR5A1	GOBP_LIPID_METABOLIC_PROCESS	Lipid
FUCA1	GOBP_LIPID_METABOLIC_PROCESS	Lipid
FUT2	GOBP_LIPID_METABOLIC_PROCESS	Lipid
FUT3	GOBP_LIPID_METABOLIC_PROCESS	Lipid
FUT5	GOBP_LIPID_METABOLIC_PROCESS	Lipid
FUT6	GOBP_LIPID_METABOLIC_PROCESS	Lipid
FUT7	GOBP_LIPID_METABOLIC_PROCESS	Lipid
TECRL	GOBP_LIPID_METABOLIC_PROCESS	Lipid
KDSR	GOBP_LIPID_METABOLIC_PROCESS	Lipid
IPMK	GOBP_LIPID_METABOLIC_PROCESS	Lipid
LCLAT1	GOBP_LIPID_METABOLIC_PROCESS	Lipid
CERS6	GOBP_LIPID_METABOLIC_PROCESS	Lipid
G6PC	GOBP_LIPID_METABOLIC_PROCESS	Lipid
G6PD	GOBP_LIPID_METABOLIC_PROCESS	Lipid
ETFBKMT	GOBP_LIPID_METABOLIC_PROCESS	Lipid
LPCAT4	GOBP_LIPID_METABOLIC_PROCESS	Lipid
TMEM86B	GOBP_LIPID_METABOLIC_PROCESS	Lipid
PLA2G4F	GOBP_LIPID_METABOLIC_PROCESS	Lipid
PCSK9	GOBP_LIPID_METABOLIC_PROCESS	Lipid
CNEP1R1	GOBP_LIPID_METABOLIC_PROCESS	Lipid
GK5	GOBP_LIPID_METABOLIC_PROCESS	Lipid
ST6GALNAC3	GOBP_LIPID_METABOLIC_PROCESS	Lipid
SERINC5	GOBP_LIPID_METABOLIC_PROCESS	Lipid
PLCXD2	GOBP_LIPID_METABOLIC_PROCESS	Lipid
GALC	GOBP_LIPID_METABOLIC_PROCESS	Lipid
B4GALNT1	GOBP_LIPID_METABOLIC_PROCESS	Lipid
SULT4A1	GOBP_LIPID_METABOLIC_PROCESS	Lipid
PRKD2	GOBP_LIPID_METABOLIC_PROCESS	Lipid
SUMF2	GOBP_LIPID_METABOLIC_PROCESS	Lipid
SGMS1	GOBP_LIPID_METABOLIC_PROCESS	Lipid
SIN3A	GOBP_LIPID_METABOLIC_PROCESS	Lipid
KBTBD2	GOBP_LIPID_METABOLIC_PROCESS	Lipid
TIPARP	GOBP_LIPID_METABOLIC_PROCESS	Lipid
TSKU	GOBP_LIPID_METABOLIC_PROCESS	Lipid
LRP10	GOBP_LIPID_METABOLIC_PROCESS	Lipid
ACOT11	GOBP_LIPID_METABOLIC_PROCESS	Lipid
OSBPL3	GOBP_LIPID_METABOLIC_PROCESS	Lipid
HACL1	GOBP_LIPID_METABOLIC_PROCESS	Lipid
DECR2	GOBP_LIPID_METABOLIC_PROCESS	Lipid
ABHD12	GOBP_LIPID_METABOLIC_PROCESS	Lipid
LDLRAP1	GOBP_LIPID_METABOLIC_PROCESS	Lipid
ZBTB20	GOBP_LIPID_METABOLIC_PROCESS	Lipid
TIAM2	GOBP_LIPID_METABOLIC_PROCESS	Lipid
GATA6	GOBP_LIPID_METABOLIC_PROCESS	Lipid
PLA2G2D	GOBP_LIPID_METABOLIC_PROCESS	Lipid
GBA	GOBP_LIPID_METABOLIC_PROCESS	Lipid
FGF21	GOBP_LIPID_METABOLIC_PROCESS	Lipid
GBGT1	GOBP_LIPID_METABOLIC_PROCESS	Lipid
GC	GOBP_LIPID_METABOLIC_PROCESS	Lipid
GCDH	GOBP_LIPID_METABOLIC_PROCESS	Lipid
OPN1MW	GOBP_LIPID_METABOLIC_PROCESS	Lipid
BSCL2	GOBP_LIPID_METABOLIC_PROCESS	Lipid
PIPSL	GOBP_LIPID_METABOLIC_PROCESS	Lipid
GFI1	GOBP_LIPID_METABOLIC_PROCESS	Lipid
SH3YL1	GOBP_LIPID_METABOLIC_PROCESS	Lipid
GGT1	GOBP_LIPID_METABOLIC_PROCESS	Lipid
GGT5	GOBP_LIPID_METABOLIC_PROCESS	Lipid
GHSR	GOBP_LIPID_METABOLIC_PROCESS	Lipid
GIP	GOBP_LIPID_METABOLIC_PROCESS	Lipid
ACAD8	GOBP_LIPID_METABOLIC_PROCESS	Lipid
ANKRD1	GOBP_LIPID_METABOLIC_PROCESS	Lipid
ST6GALNAC4	GOBP_LIPID_METABOLIC_PROCESS	Lipid
GK	GOBP_LIPID_METABOLIC_PROCESS	Lipid
GK2	GOBP_LIPID_METABOLIC_PROCESS	Lipid
DKKL1	GOBP_LIPID_METABOLIC_PROCESS	Lipid
DKK3	GOBP_LIPID_METABOLIC_PROCESS	Lipid
INPP5J	GOBP_LIPID_METABOLIC_PROCESS	Lipid
CPNE7	GOBP_LIPID_METABOLIC_PROCESS	Lipid
NAAA	GOBP_LIPID_METABOLIC_PROCESS	Lipid
GLA	GOBP_LIPID_METABOLIC_PROCESS	Lipid
GPC3	GOBP_LIPID_METABOLIC_PROCESS	Lipid
GLB1	GOBP_LIPID_METABOLIC_PROCESS	Lipid
COQ2	GOBP_LIPID_METABOLIC_PROCESS	Lipid
TNFRSF21	GOBP_LIPID_METABOLIC_PROCESS	Lipid
SULT1B1	GOBP_LIPID_METABOLIC_PROCESS	Lipid
SMPDL3B	GOBP_LIPID_METABOLIC_PROCESS	Lipid
HPGDS	GOBP_LIPID_METABOLIC_PROCESS	Lipid
PGAP2	GOBP_LIPID_METABOLIC_PROCESS	Lipid
ANGPTL3	GOBP_LIPID_METABOLIC_PROCESS	Lipid
PRPF19	GOBP_LIPID_METABOLIC_PROCESS	Lipid
MCAT	GOBP_LIPID_METABOLIC_PROCESS	Lipid
HTRA2	GOBP_LIPID_METABOLIC_PROCESS	Lipid
HDHD5	GOBP_LIPID_METABOLIC_PROCESS	Lipid
GM2A	GOBP_LIPID_METABOLIC_PROCESS	Lipid
GNB3	GOBP_LIPID_METABOLIC_PROCESS	Lipid
ABO	GOBP_LIPID_METABOLIC_PROCESS	Lipid
GPC1	GOBP_LIPID_METABOLIC_PROCESS	Lipid
GPD1	GOBP_LIPID_METABOLIC_PROCESS	Lipid
GPLD1	GOBP_LIPID_METABOLIC_PROCESS	Lipid
ANG	GOBP_LIPID_METABOLIC_PROCESS	Lipid
SLC22A24	GOBP_LIPID_METABOLIC_PROCESS	Lipid
PLA2G4D	GOBP_LIPID_METABOLIC_PROCESS	Lipid
CES4A	GOBP_LIPID_METABOLIC_PROCESS	Lipid
PGP	GOBP_LIPID_METABOLIC_PROCESS	Lipid
NUDT7	GOBP_LIPID_METABOLIC_PROCESS	Lipid
PDXDC2P-NPIPB14P	GOBP_LIPID_METABOLIC_PROCESS	Lipid
FADS6	GOBP_LIPID_METABOLIC_PROCESS	Lipid
PIGW	GOBP_LIPID_METABOLIC_PROCESS	Lipid
GDPD1	GOBP_LIPID_METABOLIC_PROCESS	Lipid
ZADH2	GOBP_LIPID_METABOLIC_PROCESS	Lipid
THEM5	GOBP_LIPID_METABOLIC_PROCESS	Lipid
CYP4A22	GOBP_LIPID_METABOLIC_PROCESS	Lipid
IAH1	GOBP_LIPID_METABOLIC_PROCESS	Lipid
FAM126B	GOBP_LIPID_METABOLIC_PROCESS	Lipid
GPER1	GOBP_LIPID_METABOLIC_PROCESS	Lipid
GPR31	GOBP_LIPID_METABOLIC_PROCESS	Lipid
SUMF1	GOBP_LIPID_METABOLIC_PROCESS	Lipid
CYP4V2	GOBP_LIPID_METABOLIC_PROCESS	Lipid
PNPLA1	GOBP_LIPID_METABOLIC_PROCESS	Lipid
GPS2	GOBP_LIPID_METABOLIC_PROCESS	Lipid
GPX1	GOBP_LIPID_METABOLIC_PROCESS	Lipid
GPX4	GOBP_LIPID_METABOLIC_PROCESS	Lipid
GPX5	GOBP_LIPID_METABOLIC_PROCESS	Lipid
SLC27A6	GOBP_LIPID_METABOLIC_PROCESS	Lipid
ACAD9	GOBP_LIPID_METABOLIC_PROCESS	Lipid
ORMDL2	GOBP_LIPID_METABOLIC_PROCESS	Lipid
DNAJC15	GOBP_LIPID_METABOLIC_PROCESS	Lipid
LGALS13	GOBP_LIPID_METABOLIC_PROCESS	Lipid
GSTA1	GOBP_LIPID_METABOLIC_PROCESS	Lipid
GSTM1	GOBP_LIPID_METABOLIC_PROCESS	Lipid
GSTM2	GOBP_LIPID_METABOLIC_PROCESS	Lipid
GSTM4	GOBP_LIPID_METABOLIC_PROCESS	Lipid
GSTP1	GOBP_LIPID_METABOLIC_PROCESS	Lipid
GSTZ1	GOBP_LIPID_METABOLIC_PROCESS	Lipid
CYP2S1	GOBP_LIPID_METABOLIC_PROCESS	Lipid
GRHL1	GOBP_LIPID_METABOLIC_PROCESS	Lipid
NPC1L1	GOBP_LIPID_METABOLIC_PROCESS	Lipid
ST8SIA5	GOBP_LIPID_METABOLIC_PROCESS	Lipid
ALG6	GOBP_LIPID_METABOLIC_PROCESS	Lipid
CERS2	GOBP_LIPID_METABOLIC_PROCESS	Lipid
ACAA1	GOBP_LIPID_METABOLIC_PROCESS	Lipid
ANXA1	GOBP_LIPID_METABOLIC_PROCESS	Lipid
HSD17B10	GOBP_LIPID_METABOLIC_PROCESS	Lipid
HADHA	GOBP_LIPID_METABOLIC_PROCESS	Lipid
HADHB	GOBP_LIPID_METABOLIC_PROCESS	Lipid
HADH	GOBP_LIPID_METABOLIC_PROCESS	Lipid
HDLBP	GOBP_LIPID_METABOLIC_PROCESS	Lipid
HEXA	GOBP_LIPID_METABOLIC_PROCESS	Lipid
HEXB	GOBP_LIPID_METABOLIC_PROCESS	Lipid
PLA2G2E	GOBP_LIPID_METABOLIC_PROCESS	Lipid
ST6GALNAC6	GOBP_LIPID_METABOLIC_PROCESS	Lipid
SOCS7	GOBP_LIPID_METABOLIC_PROCESS	Lipid
PIK3R4	GOBP_LIPID_METABOLIC_PROCESS	Lipid
STOML2	GOBP_LIPID_METABOLIC_PROCESS	Lipid
ACACA	GOBP_LIPID_METABOLIC_PROCESS	Lipid
AOAH	GOBP_LIPID_METABOLIC_PROCESS	Lipid
HMGCL	GOBP_LIPID_METABOLIC_PROCESS	Lipid
HMGCR	GOBP_LIPID_METABOLIC_PROCESS	Lipid
HMGCS1	GOBP_LIPID_METABOLIC_PROCESS	Lipid
HMGCS2	GOBP_LIPID_METABOLIC_PROCESS	Lipid
HNF4A	GOBP_LIPID_METABOLIC_PROCESS	Lipid
APOF	GOBP_LIPID_METABOLIC_PROCESS	Lipid
ACACB	GOBP_LIPID_METABOLIC_PROCESS	Lipid
HPGD	GOBP_LIPID_METABOLIC_PROCESS	Lipid
HSD3B1	GOBP_LIPID_METABOLIC_PROCESS	Lipid
HSD3B2	GOBP_LIPID_METABOLIC_PROCESS	Lipid
HSD11B1	GOBP_LIPID_METABOLIC_PROCESS	Lipid
HSD11B2	GOBP_LIPID_METABOLIC_PROCESS	Lipid
HSD17B1	GOBP_LIPID_METABOLIC_PROCESS	Lipid
HSD17B3	GOBP_LIPID_METABOLIC_PROCESS	Lipid
HSD17B2	GOBP_LIPID_METABOLIC_PROCESS	Lipid
HSD17B4	GOBP_LIPID_METABOLIC_PROCESS	Lipid
ACADL	GOBP_LIPID_METABOLIC_PROCESS	Lipid
HSPG2	GOBP_LIPID_METABOLIC_PROCESS	Lipid
APOA1	GOBP_LIPID_METABOLIC_PROCESS	Lipid
HTR2A	GOBP_LIPID_METABOLIC_PROCESS	Lipid
HTR2B	GOBP_LIPID_METABOLIC_PROCESS	Lipid
HTR2C	GOBP_LIPID_METABOLIC_PROCESS	Lipid
APOA2	GOBP_LIPID_METABOLIC_PROCESS	Lipid
APOA4	GOBP_LIPID_METABOLIC_PROCESS	Lipid
APOB	GOBP_LIPID_METABOLIC_PROCESS	Lipid
GPIHBP1	GOBP_LIPID_METABOLIC_PROCESS	Lipid
HCAR2	GOBP_LIPID_METABOLIC_PROCESS	Lipid
ST8SIA6	GOBP_LIPID_METABOLIC_PROCESS	Lipid
APOBEC1	GOBP_LIPID_METABOLIC_PROCESS	Lipid
ENPP7	GOBP_LIPID_METABOLIC_PROCESS	Lipid
ZFP69	GOBP_LIPID_METABOLIC_PROCESS	Lipid
CYP27C1	GOBP_LIPID_METABOLIC_PROCESS	Lipid
ID2	GOBP_LIPID_METABOLIC_PROCESS	Lipid
ACADM	GOBP_LIPID_METABOLIC_PROCESS	Lipid
CLPSL1	GOBP_LIPID_METABOLIC_PROCESS	Lipid
ACER2	GOBP_LIPID_METABOLIC_PROCESS	Lipid
LIPM	GOBP_LIPID_METABOLIC_PROCESS	Lipid
CYP26C1	GOBP_LIPID_METABOLIC_PROCESS	Lipid
MALRD1	GOBP_LIPID_METABOLIC_PROCESS	Lipid
APOC1	GOBP_LIPID_METABOLIC_PROCESS	Lipid
ACSM4	GOBP_LIPID_METABOLIC_PROCESS	Lipid
IDH1	GOBP_LIPID_METABOLIC_PROCESS	Lipid
IDI1	GOBP_LIPID_METABOLIC_PROCESS	Lipid
APOC2	GOBP_LIPID_METABOLIC_PROCESS	Lipid
AC098591.2	GOBP_LIPID_METABOLIC_PROCESS	Lipid
APOC3	GOBP_LIPID_METABOLIC_PROCESS	Lipid
HSD17B13	GOBP_LIPID_METABOLIC_PROCESS	Lipid
PLCXD3	GOBP_LIPID_METABOLIC_PROCESS	Lipid
IFNG	GOBP_LIPID_METABOLIC_PROCESS	Lipid
APOC4	GOBP_LIPID_METABOLIC_PROCESS	Lipid
MOGAT3	GOBP_LIPID_METABOLIC_PROCESS	Lipid
APOD	GOBP_LIPID_METABOLIC_PROCESS	Lipid
DGAT2L6	GOBP_LIPID_METABOLIC_PROCESS	Lipid
SERINC2	GOBP_LIPID_METABOLIC_PROCESS	Lipid
APOE	GOBP_LIPID_METABOLIC_PROCESS	Lipid
ACSM2B	GOBP_LIPID_METABOLIC_PROCESS	Lipid
IGFBP7	GOBP_LIPID_METABOLIC_PROCESS	Lipid
CCN1	GOBP_LIPID_METABOLIC_PROCESS	Lipid
ACADS	GOBP_LIPID_METABOLIC_PROCESS	Lipid
APOH	GOBP_LIPID_METABOLIC_PROCESS	Lipid
APP	GOBP_LIPID_METABOLIC_PROCESS	Lipid
IL1B	GOBP_LIPID_METABOLIC_PROCESS	Lipid
IL1RN	GOBP_LIPID_METABOLIC_PROCESS	Lipid
IL4	GOBP_LIPID_METABOLIC_PROCESS	Lipid
ACADSB	GOBP_LIPID_METABOLIC_PROCESS	Lipid
GLT6D1	GOBP_LIPID_METABOLIC_PROCESS	Lipid
IMPA1	GOBP_LIPID_METABOLIC_PROCESS	Lipid
IMPA2	GOBP_LIPID_METABOLIC_PROCESS	Lipid
INPP1	GOBP_LIPID_METABOLIC_PROCESS	Lipid
INS	GOBP_LIPID_METABOLIC_PROCESS	Lipid
INPP4A	GOBP_LIPID_METABOLIC_PROCESS	Lipid
INPP5A	GOBP_LIPID_METABOLIC_PROCESS	Lipid
INPP5B	GOBP_LIPID_METABOLIC_PROCESS	Lipid
INPP5D	GOBP_LIPID_METABOLIC_PROCESS	Lipid
INPPL1	GOBP_LIPID_METABOLIC_PROCESS	Lipid
INSIG1	GOBP_LIPID_METABOLIC_PROCESS	Lipid
IRS1	GOBP_LIPID_METABOLIC_PROCESS	Lipid
EIF6	GOBP_LIPID_METABOLIC_PROCESS	Lipid
ITGB8	GOBP_LIPID_METABOLIC_PROCESS	Lipid
ACADVL	GOBP_LIPID_METABOLIC_PROCESS	Lipid
ITPKA	GOBP_LIPID_METABOLIC_PROCESS	Lipid
ITPKB	GOBP_LIPID_METABOLIC_PROCESS	Lipid
IVD	GOBP_LIPID_METABOLIC_PROCESS	Lipid
ASPG	GOBP_LIPID_METABOLIC_PROCESS	Lipid
ARF1	GOBP_LIPID_METABOLIC_PROCESS	Lipid
PI4KAP2	GOBP_LIPID_METABOLIC_PROCESS	Lipid
CERKL	GOBP_LIPID_METABOLIC_PROCESS	Lipid
ENHO	GOBP_LIPID_METABOLIC_PROCESS	Lipid
PNPLA7	GOBP_LIPID_METABOLIC_PROCESS	Lipid
AGRN	GOBP_LIPID_METABOLIC_PROCESS	Lipid
SLC27A1	GOBP_LIPID_METABOLIC_PROCESS	Lipid
ARF3	GOBP_LIPID_METABOLIC_PROCESS	Lipid
ACAT1	GOBP_LIPID_METABOLIC_PROCESS	Lipid
KIT	GOBP_LIPID_METABOLIC_PROCESS	Lipid
KPNB1	GOBP_LIPID_METABOLIC_PROCESS	Lipid
PEDS1	GOBP_LIPID_METABOLIC_PROCESS	Lipid
TNFAIP8L3	GOBP_LIPID_METABOLIC_PROCESS	Lipid
CLPSL2	GOBP_LIPID_METABOLIC_PROCESS	Lipid
ACAT2	GOBP_LIPID_METABOLIC_PROCESS	Lipid
NUDT19	GOBP_LIPID_METABOLIC_PROCESS	Lipid
PLA2G2C	GOBP_LIPID_METABOLIC_PROCESS	Lipid
AGMO	GOBP_LIPID_METABOLIC_PROCESS	Lipid
LBR	GOBP_LIPID_METABOLIC_PROCESS	Lipid
LCAT	GOBP_LIPID_METABOLIC_PROCESS	Lipid
LDLR	GOBP_LIPID_METABOLIC_PROCESS	Lipid
LEP	GOBP_LIPID_METABOLIC_PROCESS	Lipid
LEPR	GOBP_LIPID_METABOLIC_PROCESS	Lipid
LHB	GOBP_LIPID_METABOLIC_PROCESS	Lipid
LIPA	GOBP_LIPID_METABOLIC_PROCESS	Lipid
LIPC	GOBP_LIPID_METABOLIC_PROCESS	Lipid
LIPE	GOBP_LIPID_METABOLIC_PROCESS	Lipid
FADS1	GOBP_LIPID_METABOLIC_PROCESS	Lipid
FADS3	GOBP_LIPID_METABOLIC_PROCESS	Lipid
HACD4	GOBP_LIPID_METABOLIC_PROCESS	Lipid
LPA	GOBP_LIPID_METABOLIC_PROCESS	Lipid
LPL	GOBP_LIPID_METABOLIC_PROCESS	Lipid
PLPP6	GOBP_LIPID_METABOLIC_PROCESS	Lipid
LRP1	GOBP_LIPID_METABOLIC_PROCESS	Lipid
LRP2	GOBP_LIPID_METABOLIC_PROCESS	Lipid
LRP5	GOBP_LIPID_METABOLIC_PROCESS	Lipid
LSS	GOBP_LIPID_METABOLIC_PROCESS	Lipid
LTA4H	GOBP_LIPID_METABOLIC_PROCESS	Lipid
CYP4F3	GOBP_LIPID_METABOLIC_PROCESS	Lipid
LTC4S	GOBP_LIPID_METABOLIC_PROCESS	Lipid
LYN	GOBP_LIPID_METABOLIC_PROCESS	Lipid
MIR132	GOBP_LIPID_METABOLIC_PROCESS	Lipid
MIR138-1	GOBP_LIPID_METABOLIC_PROCESS	Lipid
MIR182	GOBP_LIPID_METABOLIC_PROCESS	Lipid
MIR185	GOBP_LIPID_METABOLIC_PROCESS	Lipid
MIR204	GOBP_LIPID_METABOLIC_PROCESS	Lipid
MIR27A	GOBP_LIPID_METABOLIC_PROCESS	Lipid
MIR27B	GOBP_LIPID_METABOLIC_PROCESS	Lipid
MIR29B1	GOBP_LIPID_METABOLIC_PROCESS	Lipid
MIR30C1	GOBP_LIPID_METABOLIC_PROCESS	Lipid
MIR33A	GOBP_LIPID_METABOLIC_PROCESS	Lipid
MIR9-1	GOBP_LIPID_METABOLIC_PROCESS	Lipid
MIR96	GOBP_LIPID_METABOLIC_PROCESS	Lipid
ARSA	GOBP_LIPID_METABOLIC_PROCESS	Lipid
STS	GOBP_LIPID_METABOLIC_PROCESS	Lipid
ME1	GOBP_LIPID_METABOLIC_PROCESS	Lipid
MECP2	GOBP_LIPID_METABOLIC_PROCESS	Lipid
MGST2	GOBP_LIPID_METABOLIC_PROCESS	Lipid
MGST3	GOBP_LIPID_METABOLIC_PROCESS	Lipid
ASAH1	GOBP_LIPID_METABOLIC_PROCESS	Lipid
MIF	GOBP_LIPID_METABOLIC_PROCESS	Lipid
ACHE	GOBP_LIPID_METABOLIC_PROCESS	Lipid
ALG11	GOBP_LIPID_METABOLIC_PROCESS	Lipid
PLIN5	GOBP_LIPID_METABOLIC_PROCESS	Lipid
AKR1B15	GOBP_LIPID_METABOLIC_PROCESS	Lipid
SULT1A4	GOBP_LIPID_METABOLIC_PROCESS	Lipid
MT3	GOBP_LIPID_METABOLIC_PROCESS	Lipid
MTM1	GOBP_LIPID_METABOLIC_PROCESS	Lipid
MTTP	GOBP_LIPID_METABOLIC_PROCESS	Lipid
MMUT	GOBP_LIPID_METABOLIC_PROCESS	Lipid
MVD	GOBP_LIPID_METABOLIC_PROCESS	Lipid
MVK	GOBP_LIPID_METABOLIC_PROCESS	Lipid
NAGA	GOBP_LIPID_METABOLIC_PROCESS	Lipid
ACLY	GOBP_LIPID_METABOLIC_PROCESS	Lipid
NDUFAB1	GOBP_LIPID_METABOLIC_PROCESS	Lipid
ATM	GOBP_LIPID_METABOLIC_PROCESS	Lipid
NEU1	GOBP_LIPID_METABOLIC_PROCESS	Lipid
NEU2	GOBP_LIPID_METABOLIC_PROCESS	Lipid
ATP1A1	GOBP_LIPID_METABOLIC_PROCESS	Lipid
NFE2L1	GOBP_LIPID_METABOLIC_PROCESS	Lipid
NFKB1	GOBP_LIPID_METABOLIC_PROCESS	Lipid
NFYA	GOBP_LIPID_METABOLIC_PROCESS	Lipid
NFYB	GOBP_LIPID_METABOLIC_PROCESS	Lipid
NFYC	GOBP_LIPID_METABOLIC_PROCESS	Lipid
NPAS2	GOBP_LIPID_METABOLIC_PROCESS	Lipid
NPC1	GOBP_LIPID_METABOLIC_PROCESS	Lipid
OCRL	GOBP_LIPID_METABOLIC_PROCESS	Lipid
ATP5F1A	GOBP_LIPID_METABOLIC_PROCESS	Lipid
OSBP	GOBP_LIPID_METABOLIC_PROCESS	Lipid
P2RX1	GOBP_LIPID_METABOLIC_PROCESS	Lipid
PAFAH1B1	GOBP_LIPID_METABOLIC_PROCESS	Lipid
G0S2	GOBP_LIPID_METABOLIC_PROCESS	Lipid
PLA2G3	GOBP_LIPID_METABOLIC_PROCESS	Lipid
PAFAH1B2	GOBP_LIPID_METABOLIC_PROCESS	Lipid
PAFAH1B3	GOBP_LIPID_METABOLIC_PROCESS	Lipid
PAFAH2	GOBP_LIPID_METABOLIC_PROCESS	Lipid
ATP5F1B	GOBP_LIPID_METABOLIC_PROCESS	Lipid
PNPLA8	GOBP_LIPID_METABOLIC_PROCESS	Lipid
PAM	GOBP_LIPID_METABOLIC_PROCESS	Lipid
RDH8	GOBP_LIPID_METABOLIC_PROCESS	Lipid
NSDHL	GOBP_LIPID_METABOLIC_PROCESS	Lipid
DHH	GOBP_LIPID_METABOLIC_PROCESS	Lipid
PBX1	GOBP_LIPID_METABOLIC_PROCESS	Lipid
PC	GOBP_LIPID_METABOLIC_PROCESS	Lipid
PCCA	GOBP_LIPID_METABOLIC_PROCESS	Lipid
PCCB	GOBP_LIPID_METABOLIC_PROCESS	Lipid
ACOX1	GOBP_LIPID_METABOLIC_PROCESS	Lipid
ST8SIA3	GOBP_LIPID_METABOLIC_PROCESS	Lipid
PCK1	GOBP_LIPID_METABOLIC_PROCESS	Lipid
PRLH	GOBP_LIPID_METABOLIC_PROCESS	Lipid
FAM135B	GOBP_LIPID_METABOLIC_PROCESS	Lipid
PCK2	GOBP_LIPID_METABOLIC_PROCESS	Lipid
GAL	GOBP_LIPID_METABOLIC_PROCESS	Lipid
CRYL1	GOBP_LIPID_METABOLIC_PROCESS	Lipid
MLXIPL	GOBP_LIPID_METABOLIC_PROCESS	Lipid
ADIPOR1	GOBP_LIPID_METABOLIC_PROCESS	Lipid
SCCPDH	GOBP_LIPID_METABOLIC_PROCESS	Lipid
ABHD5	GOBP_LIPID_METABOLIC_PROCESS	Lipid
MECR	GOBP_LIPID_METABOLIC_PROCESS	Lipid
RDH11	GOBP_LIPID_METABOLIC_PROCESS	Lipid
ANGPTL4	GOBP_LIPID_METABOLIC_PROCESS	Lipid
INSIG2	GOBP_LIPID_METABOLIC_PROCESS	Lipid
HSD17B12	GOBP_LIPID_METABOLIC_PROCESS	Lipid
HSD17B11	GOBP_LIPID_METABOLIC_PROCESS	Lipid
HSD17B14	GOBP_LIPID_METABOLIC_PROCESS	Lipid
HAO2	GOBP_LIPID_METABOLIC_PROCESS	Lipid
PLCE1	GOBP_LIPID_METABOLIC_PROCESS	Lipid
ACP6	GOBP_LIPID_METABOLIC_PROCESS	Lipid
PIGP	GOBP_LIPID_METABOLIC_PROCESS	Lipid
GLTP	GOBP_LIPID_METABOLIC_PROCESS	Lipid
GOLM1	GOBP_LIPID_METABOLIC_PROCESS	Lipid
PCYT1A	GOBP_LIPID_METABOLIC_PROCESS	Lipid
CYP39A1	GOBP_LIPID_METABOLIC_PROCESS	Lipid
MBTPS2	GOBP_LIPID_METABOLIC_PROCESS	Lipid
PLA1A	GOBP_LIPID_METABOLIC_PROCESS	Lipid
PDE3A	GOBP_LIPID_METABOLIC_PROCESS	Lipid
AIG1	GOBP_LIPID_METABOLIC_PROCESS	Lipid
PDE3B	GOBP_LIPID_METABOLIC_PROCESS	Lipid
PRKAG2	GOBP_LIPID_METABOLIC_PROCESS	Lipid
IP6K2	GOBP_LIPID_METABOLIC_PROCESS	Lipid
LIMA1	GOBP_LIPID_METABOLIC_PROCESS	Lipid
ISYNA1	GOBP_LIPID_METABOLIC_PROCESS	Lipid
HSD17B7	GOBP_LIPID_METABOLIC_PROCESS	Lipid
HACD3	GOBP_LIPID_METABOLIC_PROCESS	Lipid
PDGFA	GOBP_LIPID_METABOLIC_PROCESS	Lipid
PDGFB	GOBP_LIPID_METABOLIC_PROCESS	Lipid
RAB14	GOBP_LIPID_METABOLIC_PROCESS	Lipid
PDGFRA	GOBP_LIPID_METABOLIC_PROCESS	Lipid
GDE1	GOBP_LIPID_METABOLIC_PROCESS	Lipid
PIAS4	GOBP_LIPID_METABOLIC_PROCESS	Lipid
PDGFRB	GOBP_LIPID_METABOLIC_PROCESS	Lipid
LSR	GOBP_LIPID_METABOLIC_PROCESS	Lipid
LIPT1	GOBP_LIPID_METABOLIC_PROCESS	Lipid
PIGT	GOBP_LIPID_METABOLIC_PROCESS	Lipid
PDK1	GOBP_LIPID_METABOLIC_PROCESS	Lipid
PDK2	GOBP_LIPID_METABOLIC_PROCESS	Lipid
PDK3	GOBP_LIPID_METABOLIC_PROCESS	Lipid
PDK4	GOBP_LIPID_METABOLIC_PROCESS	Lipid
ENPP2	GOBP_LIPID_METABOLIC_PROCESS	Lipid
CYB5R2	GOBP_LIPID_METABOLIC_PROCESS	Lipid
ACSL5	GOBP_LIPID_METABOLIC_PROCESS	Lipid
CYB5R1	GOBP_LIPID_METABOLIC_PROCESS	Lipid
INPP5K	GOBP_LIPID_METABOLIC_PROCESS	Lipid
PEX7	GOBP_LIPID_METABOLIC_PROCESS	Lipid
PEX13	GOBP_LIPID_METABOLIC_PROCESS	Lipid
ATP8B1	GOBP_LIPID_METABOLIC_PROCESS	Lipid
ABCB4	GOBP_LIPID_METABOLIC_PROCESS	Lipid
ATP6V1B1	GOBP_LIPID_METABOLIC_PROCESS	Lipid
PHYH	GOBP_LIPID_METABOLIC_PROCESS	Lipid
PIGA	GOBP_LIPID_METABOLIC_PROCESS	Lipid
PIGC	GOBP_LIPID_METABOLIC_PROCESS	Lipid
PIGF	GOBP_LIPID_METABOLIC_PROCESS	Lipid
PIGH	GOBP_LIPID_METABOLIC_PROCESS	Lipid
PIK3C2A	GOBP_LIPID_METABOLIC_PROCESS	Lipid
PIK3C2B	GOBP_LIPID_METABOLIC_PROCESS	Lipid
PIK3C2G	GOBP_LIPID_METABOLIC_PROCESS	Lipid
PIK3C3	GOBP_LIPID_METABOLIC_PROCESS	Lipid
PIK3CA	GOBP_LIPID_METABOLIC_PROCESS	Lipid
PIK3CB	GOBP_LIPID_METABOLIC_PROCESS	Lipid
PIK3CD	GOBP_LIPID_METABOLIC_PROCESS	Lipid
PIK3CG	GOBP_LIPID_METABOLIC_PROCESS	Lipid
PIK3R1	GOBP_LIPID_METABOLIC_PROCESS	Lipid
PIK3R2	GOBP_LIPID_METABOLIC_PROCESS	Lipid
PI4KA	GOBP_LIPID_METABOLIC_PROCESS	Lipid
PI4KB	GOBP_LIPID_METABOLIC_PROCESS	Lipid
PIP4K2A	GOBP_LIPID_METABOLIC_PROCESS	Lipid
PITPNA	GOBP_LIPID_METABOLIC_PROCESS	Lipid
PLA2G1B	GOBP_LIPID_METABOLIC_PROCESS	Lipid
PLA2G2A	GOBP_LIPID_METABOLIC_PROCESS	Lipid
PLA2G4A	GOBP_LIPID_METABOLIC_PROCESS	Lipid
PLA2G5	GOBP_LIPID_METABOLIC_PROCESS	Lipid
PLAGL2	GOBP_LIPID_METABOLIC_PROCESS	Lipid
PLCB2	GOBP_LIPID_METABOLIC_PROCESS	Lipid
PLCB3	GOBP_LIPID_METABOLIC_PROCESS	Lipid
PLCB4	GOBP_LIPID_METABOLIC_PROCESS	Lipid
PLCD1	GOBP_LIPID_METABOLIC_PROCESS	Lipid
PLCL1	GOBP_LIPID_METABOLIC_PROCESS	Lipid
TM6SF2	GOBP_LIPID_METABOLIC_PROCESS	Lipid
PLCG1	GOBP_LIPID_METABOLIC_PROCESS	Lipid
PLCG2	GOBP_LIPID_METABOLIC_PROCESS	Lipid
PLD1	GOBP_LIPID_METABOLIC_PROCESS	Lipid
PLD2	GOBP_LIPID_METABOLIC_PROCESS	Lipid
PLEK	GOBP_LIPID_METABOLIC_PROCESS	Lipid
PLIN1	GOBP_LIPID_METABOLIC_PROCESS	Lipid
PLP1	GOBP_LIPID_METABOLIC_PROCESS	Lipid
PLSCR1	GOBP_LIPID_METABOLIC_PROCESS	Lipid
PLTP	GOBP_LIPID_METABOLIC_PROCESS	Lipid
BCO1	GOBP_LIPID_METABOLIC_PROCESS	Lipid
PRKAG3	GOBP_LIPID_METABOLIC_PROCESS	Lipid
A4GALT	GOBP_LIPID_METABOLIC_PROCESS	Lipid
PNLIP	GOBP_LIPID_METABOLIC_PROCESS	Lipid
PNLIPRP1	GOBP_LIPID_METABOLIC_PROCESS	Lipid
PNLIPRP2	GOBP_LIPID_METABOLIC_PROCESS	Lipid
DPM3	GOBP_LIPID_METABOLIC_PROCESS	Lipid
WNT4	GOBP_LIPID_METABOLIC_PROCESS	Lipid
HAO1	GOBP_LIPID_METABOLIC_PROCESS	Lipid
PON1	GOBP_LIPID_METABOLIC_PROCESS	Lipid
PON2	GOBP_LIPID_METABOLIC_PROCESS	Lipid
PON3	GOBP_LIPID_METABOLIC_PROCESS	Lipid
UGT2B28	GOBP_LIPID_METABOLIC_PROCESS	Lipid
HMGCLL1	GOBP_LIPID_METABOLIC_PROCESS	Lipid
MTMR12	GOBP_LIPID_METABOLIC_PROCESS	Lipid
UGT1A8	GOBP_LIPID_METABOLIC_PROCESS	Lipid
UGT1A7	GOBP_LIPID_METABOLIC_PROCESS	Lipid
UGT1A9	GOBP_LIPID_METABOLIC_PROCESS	Lipid
PPARA	GOBP_LIPID_METABOLIC_PROCESS	Lipid
UGT1A4	GOBP_LIPID_METABOLIC_PROCESS	Lipid
UGT1A1	GOBP_LIPID_METABOLIC_PROCESS	Lipid
UGT1A3	GOBP_LIPID_METABOLIC_PROCESS	Lipid
PPARD	GOBP_LIPID_METABOLIC_PROCESS	Lipid
CRLS1	GOBP_LIPID_METABOLIC_PROCESS	Lipid
CROT	GOBP_LIPID_METABOLIC_PROCESS	Lipid
PPARG	GOBP_LIPID_METABOLIC_PROCESS	Lipid
MED1	GOBP_LIPID_METABOLIC_PROCESS	Lipid
PDP1	GOBP_LIPID_METABOLIC_PROCESS	Lipid
NKX1-1	GOBP_LIPID_METABOLIC_PROCESS	Lipid
CTSA	GOBP_LIPID_METABOLIC_PROCESS	Lipid
GDPD2	GOBP_LIPID_METABOLIC_PROCESS	Lipid
PIGG	GOBP_LIPID_METABOLIC_PROCESS	Lipid
RETSAT	GOBP_LIPID_METABOLIC_PROCESS	Lipid
PLPPR1	GOBP_LIPID_METABOLIC_PROCESS	Lipid
MTMR10	GOBP_LIPID_METABOLIC_PROCESS	Lipid
ELOVL2	GOBP_LIPID_METABOLIC_PROCESS	Lipid
AUH	GOBP_LIPID_METABOLIC_PROCESS	Lipid
CYP2W1	GOBP_LIPID_METABOLIC_PROCESS	Lipid
BPNT2	GOBP_LIPID_METABOLIC_PROCESS	Lipid
LPCAT2	GOBP_LIPID_METABOLIC_PROCESS	Lipid
PIGX	GOBP_LIPID_METABOLIC_PROCESS	Lipid
PLAAT2	GOBP_LIPID_METABOLIC_PROCESS	Lipid
CLN6	GOBP_LIPID_METABOLIC_PROCESS	Lipid
ACSM5	GOBP_LIPID_METABOLIC_PROCESS	Lipid
OXSM	GOBP_LIPID_METABOLIC_PROCESS	Lipid
LAMTOR1	GOBP_LIPID_METABOLIC_PROCESS	Lipid
PDPR	GOBP_LIPID_METABOLIC_PROCESS	Lipid
AVP	GOBP_LIPID_METABOLIC_PROCESS	Lipid
PPP2CA	GOBP_LIPID_METABOLIC_PROCESS	Lipid
TMEM38B	GOBP_LIPID_METABOLIC_PROCESS	Lipid
PPP2R1A	GOBP_LIPID_METABOLIC_PROCESS	Lipid
APPL2	GOBP_LIPID_METABOLIC_PROCESS	Lipid
AVPR1A	GOBP_LIPID_METABOLIC_PROCESS	Lipid
ETNK2	GOBP_LIPID_METABOLIC_PROCESS	Lipid
PPP2R5A	GOBP_LIPID_METABOLIC_PROCESS	Lipid
THNSL2	GOBP_LIPID_METABOLIC_PROCESS	Lipid
ECHDC2	GOBP_LIPID_METABOLIC_PROCESS	Lipid
ACOXL	GOBP_LIPID_METABOLIC_PROCESS	Lipid
FBXW7	GOBP_LIPID_METABOLIC_PROCESS	Lipid
PI4K2B	GOBP_LIPID_METABOLIC_PROCESS	Lipid
OLAH	GOBP_LIPID_METABOLIC_PROCESS	Lipid
SPTLC3	GOBP_LIPID_METABOLIC_PROCESS	Lipid
AGPAT5	GOBP_LIPID_METABOLIC_PROCESS	Lipid
ACER3	GOBP_LIPID_METABOLIC_PROCESS	Lipid
SLC35C1	GOBP_LIPID_METABOLIC_PROCESS	Lipid
PLCXD1	GOBP_LIPID_METABOLIC_PROCESS	Lipid
PI4K2A	GOBP_LIPID_METABOLIC_PROCESS	Lipid
PPT1	GOBP_LIPID_METABOLIC_PROCESS	Lipid
ETNK1	GOBP_LIPID_METABOLIC_PROCESS	Lipid
SMPD3	GOBP_LIPID_METABOLIC_PROCESS	Lipid
PIP4P2	GOBP_LIPID_METABOLIC_PROCESS	Lipid
MTMR8	GOBP_LIPID_METABOLIC_PROCESS	Lipid
PRKAA1	GOBP_LIPID_METABOLIC_PROCESS	Lipid
AMBRA1	GOBP_LIPID_METABOLIC_PROCESS	Lipid
SMPD4	GOBP_LIPID_METABOLIC_PROCESS	Lipid
PRKAA2	GOBP_LIPID_METABOLIC_PROCESS	Lipid
PRKAB1	GOBP_LIPID_METABOLIC_PROCESS	Lipid
PRKAB2	GOBP_LIPID_METABOLIC_PROCESS	Lipid
PIGV	GOBP_LIPID_METABOLIC_PROCESS	Lipid
VAC14	GOBP_LIPID_METABOLIC_PROCESS	Lipid
PRKAG1	GOBP_LIPID_METABOLIC_PROCESS	Lipid
FAR2	GOBP_LIPID_METABOLIC_PROCESS	Lipid
AGK	GOBP_LIPID_METABOLIC_PROCESS	Lipid
PRKAR2B	GOBP_LIPID_METABOLIC_PROCESS	Lipid
PRKCD	GOBP_LIPID_METABOLIC_PROCESS	Lipid
PRKCE	GOBP_LIPID_METABOLIC_PROCESS	Lipid
PECR	GOBP_LIPID_METABOLIC_PROCESS	Lipid
TEX2	GOBP_LIPID_METABOLIC_PROCESS	Lipid
ECHDC1	GOBP_LIPID_METABOLIC_PROCESS	Lipid
PRKD1	GOBP_LIPID_METABOLIC_PROCESS	Lipid
ACSS2	GOBP_LIPID_METABOLIC_PROCESS	Lipid
ANGPTL8	GOBP_LIPID_METABOLIC_PROCESS	Lipid
APOBR	GOBP_LIPID_METABOLIC_PROCESS	Lipid
APOM	GOBP_LIPID_METABOLIC_PROCESS	Lipid
MAPK3	GOBP_LIPID_METABOLIC_PROCESS	Lipid
ALG1	GOBP_LIPID_METABOLIC_PROCESS	Lipid
PRLR	GOBP_LIPID_METABOLIC_PROCESS	Lipid
GPCPD1	GOBP_LIPID_METABOLIC_PROCESS	Lipid
PROX1	GOBP_LIPID_METABOLIC_PROCESS	Lipid
LGMN	GOBP_LIPID_METABOLIC_PROCESS	Lipid
PSAP	GOBP_LIPID_METABOLIC_PROCESS	Lipid
CYP26B1	GOBP_LIPID_METABOLIC_PROCESS	Lipid
INPP5E	GOBP_LIPID_METABOLIC_PROCESS	Lipid
ASAH2	GOBP_LIPID_METABOLIC_PROCESS	Lipid
SPHK2	GOBP_LIPID_METABOLIC_PROCESS	Lipid
AGPAT3	GOBP_LIPID_METABOLIC_PROCESS	Lipid
AGPAT4	GOBP_LIPID_METABOLIC_PROCESS	Lipid
BDH2	GOBP_LIPID_METABOLIC_PROCESS	Lipid
STARD7	GOBP_LIPID_METABOLIC_PROCESS	Lipid
CHPT1	GOBP_LIPID_METABOLIC_PROCESS	Lipid
BAAT	GOBP_LIPID_METABOLIC_PROCESS	Lipid
AKR1B10	GOBP_LIPID_METABOLIC_PROCESS	Lipid
PDXP	GOBP_LIPID_METABOLIC_PROCESS	Lipid
PLSCR3	GOBP_LIPID_METABOLIC_PROCESS	Lipid
PNPLA2	GOBP_LIPID_METABOLIC_PROCESS	Lipid
PDSS2	GOBP_LIPID_METABOLIC_PROCESS	Lipid
PLAAT1	GOBP_LIPID_METABOLIC_PROCESS	Lipid
SLC44A2	GOBP_LIPID_METABOLIC_PROCESS	Lipid
DOLPP1	GOBP_LIPID_METABOLIC_PROCESS	Lipid
TTC7A	GOBP_LIPID_METABOLIC_PROCESS	Lipid
PPP4R3B	GOBP_LIPID_METABOLIC_PROCESS	Lipid
PTEN	GOBP_LIPID_METABOLIC_PROCESS	Lipid
PTGDS	GOBP_LIPID_METABOLIC_PROCESS	Lipid
PTGIS	GOBP_LIPID_METABOLIC_PROCESS	Lipid
ABHD6	GOBP_LIPID_METABOLIC_PROCESS	Lipid
PTGS1	GOBP_LIPID_METABOLIC_PROCESS	Lipid
PTGS2	GOBP_LIPID_METABOLIC_PROCESS	Lipid
UGT2A2	GOBP_LIPID_METABOLIC_PROCESS	Lipid
PTK2	GOBP_LIPID_METABOLIC_PROCESS	Lipid
ESYT2	GOBP_LIPID_METABOLIC_PROCESS	Lipid
SERINC1	GOBP_LIPID_METABOLIC_PROCESS	Lipid
DISP3	GOBP_LIPID_METABOLIC_PROCESS	Lipid
PDP2	GOBP_LIPID_METABOLIC_PROCESS	Lipid
NCEH1	GOBP_LIPID_METABOLIC_PROCESS	Lipid
FAM135A	GOBP_LIPID_METABOLIC_PROCESS	Lipid
PITPNM2	GOBP_LIPID_METABOLIC_PROCESS	Lipid
PLEKHA4	GOBP_LIPID_METABOLIC_PROCESS	Lipid
RDH14	GOBP_LIPID_METABOLIC_PROCESS	Lipid
GPAM	GOBP_LIPID_METABOLIC_PROCESS	Lipid
GBA2	GOBP_LIPID_METABOLIC_PROCESS	Lipid
GBA3	GOBP_LIPID_METABOLIC_PROCESS	Lipid
TRIB3	GOBP_LIPID_METABOLIC_PROCESS	Lipid
PTPN11	GOBP_LIPID_METABOLIC_PROCESS	Lipid
PTPN13	GOBP_LIPID_METABOLIC_PROCESS	Lipid
CYP4F11	GOBP_LIPID_METABOLIC_PROCESS	Lipid
PTPRN2	GOBP_LIPID_METABOLIC_PROCESS	Lipid
BAX	GOBP_LIPID_METABOLIC_PROCESS	Lipid
ABCD3	GOBP_LIPID_METABOLIC_PROCESS	Lipid
ABCD4	GOBP_LIPID_METABOLIC_PROCESS	Lipid
PEX2	GOBP_LIPID_METABOLIC_PROCESS	Lipid
PCYT2	GOBP_LIPID_METABOLIC_PROCESS	Lipid
PCTP	GOBP_LIPID_METABOLIC_PROCESS	Lipid
BBS4	GOBP_LIPID_METABOLIC_PROCESS	Lipid
MID1IP1	GOBP_LIPID_METABOLIC_PROCESS	Lipid
RAB4A	GOBP_LIPID_METABOLIC_PROCESS	Lipid
RAB5A	GOBP_LIPID_METABOLIC_PROCESS	Lipid
RAN	GOBP_LIPID_METABOLIC_PROCESS	Lipid
RARRES2	GOBP_LIPID_METABOLIC_PROCESS	Lipid
PLAAT4	GOBP_LIPID_METABOLIC_PROCESS	Lipid
PLEKHA1	GOBP_LIPID_METABOLIC_PROCESS	Lipid
PLEKHA2	GOBP_LIPID_METABOLIC_PROCESS	Lipid
SCPEP1	GOBP_LIPID_METABOLIC_PROCESS	Lipid
ALOXE3	GOBP_LIPID_METABOLIC_PROCESS	Lipid
RBP1	GOBP_LIPID_METABOLIC_PROCESS	Lipid
RBP2	GOBP_LIPID_METABOLIC_PROCESS	Lipid
RBP3	GOBP_LIPID_METABOLIC_PROCESS	Lipid
RBP4	GOBP_LIPID_METABOLIC_PROCESS	Lipid
OPN1LW	GOBP_LIPID_METABOLIC_PROCESS	Lipid
RDH5	GOBP_LIPID_METABOLIC_PROCESS	Lipid
REST	GOBP_LIPID_METABOLIC_PROCESS	Lipid
RHO	GOBP_LIPID_METABOLIC_PROCESS	Lipid
RLBP1	GOBP_LIPID_METABOLIC_PROCESS	Lipid
FAM3A	GOBP_LIPID_METABOLIC_PROCESS	Lipid
ELOVL5	GOBP_LIPID_METABOLIC_PROCESS	Lipid
LDAH	GOBP_LIPID_METABOLIC_PROCESS	Lipid
RORA	GOBP_LIPID_METABOLIC_PROCESS	Lipid
RORC	GOBP_LIPID_METABOLIC_PROCESS	Lipid
OPN1SW	GOBP_LIPID_METABOLIC_PROCESS	Lipid
RPE65	GOBP_LIPID_METABOLIC_PROCESS	Lipid
SERINC4	GOBP_LIPID_METABOLIC_PROCESS	Lipid
MBOAT4	GOBP_LIPID_METABOLIC_PROCESS	Lipid
RXRA	GOBP_LIPID_METABOLIC_PROCESS	Lipid
ACSM3	GOBP_LIPID_METABOLIC_PROCESS	Lipid
SBF1	GOBP_LIPID_METABOLIC_PROCESS	Lipid
MSMO1	GOBP_LIPID_METABOLIC_PROCESS	Lipid
SC5D	GOBP_LIPID_METABOLIC_PROCESS	Lipid
SCD	GOBP_LIPID_METABOLIC_PROCESS	Lipid
CEACAM1	GOBP_LIPID_METABOLIC_PROCESS	Lipid
SCP2	GOBP_LIPID_METABOLIC_PROCESS	Lipid
SCT	GOBP_LIPID_METABOLIC_PROCESS	Lipid
CCL19	GOBP_LIPID_METABOLIC_PROCESS	Lipid
CCL21	GOBP_LIPID_METABOLIC_PROCESS	Lipid
SDC1	GOBP_LIPID_METABOLIC_PROCESS	Lipid
SDC2	GOBP_LIPID_METABOLIC_PROCESS	Lipid
SDC4	GOBP_LIPID_METABOLIC_PROCESS	Lipid
ABHD4	GOBP_LIPID_METABOLIC_PROCESS	Lipid
SEL1L	GOBP_LIPID_METABOLIC_PROCESS	Lipid
GAL3ST2	GOBP_LIPID_METABOLIC_PROCESS	Lipid
NOD2	GOBP_LIPID_METABOLIC_PROCESS	Lipid
ACOT1	GOBP_LIPID_METABOLIC_PROCESS	Lipid
ACOT6	GOBP_LIPID_METABOLIC_PROCESS	Lipid
DPEP2	GOBP_LIPID_METABOLIC_PROCESS	Lipid
STRA6	GOBP_LIPID_METABOLIC_PROCESS	Lipid
FADS2B	GOBP_LIPID_METABOLIC_PROCESS	Lipid
LIPK	GOBP_LIPID_METABOLIC_PROCESS	Lipid
LIPN	GOBP_LIPID_METABOLIC_PROCESS	Lipid
SFTPB	GOBP_LIPID_METABOLIC_PROCESS	Lipid
MTMR14	GOBP_LIPID_METABOLIC_PROCESS	Lipid
ALDH8A1	GOBP_LIPID_METABOLIC_PROCESS	Lipid
PLA2G2F	GOBP_LIPID_METABOLIC_PROCESS	Lipid
DGAT2L7P	GOBP_LIPID_METABOLIC_PROCESS	Lipid
FABP9	GOBP_LIPID_METABOLIC_PROCESS	Lipid
FABP12	GOBP_LIPID_METABOLIC_PROCESS	Lipid
SHH	GOBP_LIPID_METABOLIC_PROCESS	Lipid
ACBD3	GOBP_LIPID_METABOLIC_PROCESS	Lipid
PLPPR2	GOBP_LIPID_METABOLIC_PROCESS	Lipid
CERK	GOBP_LIPID_METABOLIC_PROCESS	Lipid
CRTC3	GOBP_LIPID_METABOLIC_PROCESS	Lipid
LMF1	GOBP_LIPID_METABOLIC_PROCESS	Lipid
ARV1	GOBP_LIPID_METABOLIC_PROCESS	Lipid
P2RY12	GOBP_LIPID_METABOLIC_PROCESS	Lipid
CYP3A43	GOBP_LIPID_METABOLIC_PROCESS	Lipid
ST3GAL1	GOBP_LIPID_METABOLIC_PROCESS	Lipid
ST3GAL2	GOBP_LIPID_METABOLIC_PROCESS	Lipid
ELOVL1	GOBP_LIPID_METABOLIC_PROCESS	Lipid
ST3GAL4	GOBP_LIPID_METABOLIC_PROCESS	Lipid
PORCN	GOBP_LIPID_METABOLIC_PROCESS	Lipid
ETNPPL	GOBP_LIPID_METABOLIC_PROCESS	Lipid
ST8SIA1	GOBP_LIPID_METABOLIC_PROCESS	Lipid
LPIN3	GOBP_LIPID_METABOLIC_PROCESS	Lipid
BCL11B	GOBP_LIPID_METABOLIC_PROCESS	Lipid
BMP2	GOBP_LIPID_METABOLIC_PROCESS	Lipid
MPPE1	GOBP_LIPID_METABOLIC_PROCESS	Lipid
BMP5	GOBP_LIPID_METABOLIC_PROCESS	Lipid
ASAH2B	GOBP_LIPID_METABOLIC_PROCESS	Lipid
BMP6	GOBP_LIPID_METABOLIC_PROCESS	Lipid
SLC16A1	GOBP_LIPID_METABOLIC_PROCESS	Lipid
SLC22A4	GOBP_LIPID_METABOLIC_PROCESS	Lipid
SNAI2	GOBP_LIPID_METABOLIC_PROCESS	Lipid
PLEKHA3	GOBP_LIPID_METABOLIC_PROCESS	Lipid
AACS	GOBP_LIPID_METABOLIC_PROCESS	Lipid
BMX	GOBP_LIPID_METABOLIC_PROCESS	Lipid
CYP4F12	GOBP_LIPID_METABOLIC_PROCESS	Lipid
MTMR9	GOBP_LIPID_METABOLIC_PROCESS	Lipid
SMARCD3	GOBP_LIPID_METABOLIC_PROCESS	Lipid
SMPD1	GOBP_LIPID_METABOLIC_PROCESS	Lipid
SMPD2	GOBP_LIPID_METABOLIC_PROCESS	Lipid
SNAI1	GOBP_LIPID_METABOLIC_PROCESS	Lipid
SOAT1	GOBP_LIPID_METABOLIC_PROCESS	Lipid
SOD1	GOBP_LIPID_METABOLIC_PROCESS	Lipid
SORL1	GOBP_LIPID_METABOLIC_PROCESS	Lipid
SOX9	GOBP_LIPID_METABOLIC_PROCESS	Lipid
SP1	GOBP_LIPID_METABOLIC_PROCESS	Lipid
SPP1	GOBP_LIPID_METABOLIC_PROCESS	Lipid
SQLE	GOBP_LIPID_METABOLIC_PROCESS	Lipid
SRC	GOBP_LIPID_METABOLIC_PROCESS	Lipid
SRD5A1	GOBP_LIPID_METABOLIC_PROCESS	Lipid
SRD5A2	GOBP_LIPID_METABOLIC_PROCESS	Lipid
AKR1D1	GOBP_LIPID_METABOLIC_PROCESS	Lipid
BRCA1	GOBP_LIPID_METABOLIC_PROCESS	Lipid
SREBF1	GOBP_LIPID_METABOLIC_PROCESS	Lipid
SREBF2	GOBP_LIPID_METABOLIC_PROCESS	Lipid
STAR	GOBP_LIPID_METABOLIC_PROCESS	Lipid
STAT5B	GOBP_LIPID_METABOLIC_PROCESS	Lipid
SULT1E1	GOBP_LIPID_METABOLIC_PROCESS	Lipid
ELOVL4	GOBP_LIPID_METABOLIC_PROCESS	Lipid
SULT1A2	GOBP_LIPID_METABOLIC_PROCESS	Lipid
SULT1A1	GOBP_LIPID_METABOLIC_PROCESS	Lipid
SULT1A3	GOBP_LIPID_METABOLIC_PROCESS	Lipid
SULT2B1	GOBP_LIPID_METABOLIC_PROCESS	Lipid
SULT2A1	GOBP_LIPID_METABOLIC_PROCESS	Lipid
TAZ	GOBP_LIPID_METABOLIC_PROCESS	Lipid
TBL1X	GOBP_LIPID_METABOLIC_PROCESS	Lipid
TBXAS1	GOBP_LIPID_METABOLIC_PROCESS	Lipid
TEK	GOBP_LIPID_METABOLIC_PROCESS	Lipid
TGFB1	GOBP_LIPID_METABOLIC_PROCESS	Lipid
TH	GOBP_LIPID_METABOLIC_PROCESS	Lipid
TSPO	GOBP_LIPID_METABOLIC_PROCESS	Lipid
THRA	GOBP_LIPID_METABOLIC_PROCESS	Lipid
THRSP	GOBP_LIPID_METABOLIC_PROCESS	Lipid
NKX2-1	GOBP_LIPID_METABOLIC_PROCESS	Lipid
TM7SF2	GOBP_LIPID_METABOLIC_PROCESS	Lipid
TNF	GOBP_LIPID_METABOLIC_PROCESS	Lipid
TNFRSF1A	GOBP_LIPID_METABOLIC_PROCESS	Lipid
TPTE	GOBP_LIPID_METABOLIC_PROCESS	Lipid
C3	GOBP_LIPID_METABOLIC_PROCESS	Lipid
TTPA	GOBP_LIPID_METABOLIC_PROCESS	Lipid
TTR	GOBP_LIPID_METABOLIC_PROCESS	Lipid
PI4KAP1	GOBP_LIPID_METABOLIC_PROCESS	Lipid
OPN1MW2	GOBP_LIPID_METABOLIC_PROCESS	Lipid
TWIST1	GOBP_LIPID_METABOLIC_PROCESS	Lipid
OC90	GOBP_LIPID_METABOLIC_PROCESS	Lipid
TXNRD1	GOBP_LIPID_METABOLIC_PROCESS	Lipid
CRPPA	GOBP_LIPID_METABOLIC_PROCESS	Lipid
TYRP1	GOBP_LIPID_METABOLIC_PROCESS	Lipid
UCP3	GOBP_LIPID_METABOLIC_PROCESS	Lipid
UGCG	GOBP_LIPID_METABOLIC_PROCESS	Lipid
UGT2B4	GOBP_LIPID_METABOLIC_PROCESS	Lipid
UGT2B7	GOBP_LIPID_METABOLIC_PROCESS	Lipid
UGT2B10	GOBP_LIPID_METABOLIC_PROCESS	Lipid
UGT2B15	GOBP_LIPID_METABOLIC_PROCESS	Lipid
UGT2B17	GOBP_LIPID_METABOLIC_PROCESS	Lipid
UGT8	GOBP_LIPID_METABOLIC_PROCESS	Lipid
UMOD	GOBP_LIPID_METABOLIC_PROCESS	Lipid
NR1H2	GOBP_LIPID_METABOLIC_PROCESS	Lipid
VAV2	GOBP_LIPID_METABOLIC_PROCESS	Lipid
VDR	GOBP_LIPID_METABOLIC_PROCESS	Lipid
VLDLR	GOBP_LIPID_METABOLIC_PROCESS	Lipid
DAGLA	GOBP_LIPID_METABOLIC_PROCESS	Lipid
WNT10B	GOBP_LIPID_METABOLIC_PROCESS	Lipid
XBP1	GOBP_LIPID_METABOLIC_PROCESS	Lipid
YWHAH	GOBP_LIPID_METABOLIC_PROCESS	Lipid
MIR766	GOBP_LIPID_METABOLIC_PROCESS	Lipid
PSAPL1	GOBP_LIPID_METABOLIC_PROCESS	Lipid
ZNF202	GOBP_LIPID_METABOLIC_PROCESS	Lipid
LRP8	GOBP_LIPID_METABOLIC_PROCESS	Lipid
RAB7A	GOBP_LIPID_METABOLIC_PROCESS	Lipid
ST8SIA4	GOBP_LIPID_METABOLIC_PROCESS	Lipid
ALG8	GOBP_LIPID_METABOLIC_PROCESS	Lipid
ELOVL6	GOBP_LIPID_METABOLIC_PROCESS	Lipid
ALG12	GOBP_LIPID_METABOLIC_PROCESS	Lipid
MBOAT7	GOBP_LIPID_METABOLIC_PROCESS	Lipid
FA2H	GOBP_LIPID_METABOLIC_PROCESS	Lipid
GDPD3	GOBP_LIPID_METABOLIC_PROCESS	Lipid
DHRS11	GOBP_LIPID_METABOLIC_PROCESS	Lipid
ABHD16A	GOBP_LIPID_METABOLIC_PROCESS	Lipid
HSD17B8	GOBP_LIPID_METABOLIC_PROCESS	Lipid
PLA2G7	GOBP_LIPID_METABOLIC_PROCESS	Lipid
ABHD8	GOBP_LIPID_METABOLIC_PROCESS	Lipid
ADIPOR2	GOBP_LIPID_METABOLIC_PROCESS	Lipid
CERS4	GOBP_LIPID_METABOLIC_PROCESS	Lipid
SRD5A3	GOBP_LIPID_METABOLIC_PROCESS	Lipid
GAL3ST4	GOBP_LIPID_METABOLIC_PROCESS	Lipid
TBL1XR1	GOBP_LIPID_METABOLIC_PROCESS	Lipid
ECHDC3	GOBP_LIPID_METABOLIC_PROCESS	Lipid
ALG9	GOBP_LIPID_METABOLIC_PROCESS	Lipid
NAA40	GOBP_LIPID_METABOLIC_PROCESS	Lipid
PIP4K2C	GOBP_LIPID_METABOLIC_PROCESS	Lipid
EPHX3	GOBP_LIPID_METABOLIC_PROCESS	Lipid
ALG13	GOBP_LIPID_METABOLIC_PROCESS	Lipid
PLBD1	GOBP_LIPID_METABOLIC_PROCESS	Lipid
LPCAT1	GOBP_LIPID_METABOLIC_PROCESS	Lipid
DHDDS	GOBP_LIPID_METABOLIC_PROCESS	Lipid
PLPPR3	GOBP_LIPID_METABOLIC_PROCESS	Lipid
SCD5	GOBP_LIPID_METABOLIC_PROCESS	Lipid
ELOVL7	GOBP_LIPID_METABOLIC_PROCESS	Lipid
PANK2	GOBP_LIPID_METABOLIC_PROCESS	Lipid
PGAP1	GOBP_LIPID_METABOLIC_PROCESS	Lipid
NR4A3	GOBP_LIPID_METABOLIC_PROCESS	Lipid
PTGES2	GOBP_LIPID_METABOLIC_PROCESS	Lipid
CWH43	GOBP_LIPID_METABOLIC_PROCESS	Lipid
MOGAT2	GOBP_LIPID_METABOLIC_PROCESS	Lipid
RUBCNL	GOBP_LIPID_METABOLIC_PROCESS	Lipid
CHD9	GOBP_LIPID_METABOLIC_PROCESS	Lipid
OPA3	GOBP_LIPID_METABOLIC_PROCESS	Lipid
ACSF2	GOBP_LIPID_METABOLIC_PROCESS	Lipid
RUFY1	GOBP_LIPID_METABOLIC_PROCESS	Lipid
PIGZ	GOBP_LIPID_METABOLIC_PROCESS	Lipid
HSD3B7	GOBP_LIPID_METABOLIC_PROCESS	Lipid
ITPKC	GOBP_LIPID_METABOLIC_PROCESS	Lipid
CUBN	GOBP_LIPID_METABOLIC_PROCESS	Lipid
PNPLA3	GOBP_LIPID_METABOLIC_PROCESS	Lipid
ACAD10	GOBP_LIPID_METABOLIC_PROCESS	Lipid
SLC44A4	GOBP_LIPID_METABOLIC_PROCESS	Lipid
FGF23	GOBP_LIPID_METABOLIC_PROCESS	Lipid
CPTP	GOBP_LIPID_METABOLIC_PROCESS	Lipid
ASXL3	GOBP_LIPID_METABOLIC_PROCESS	Lipid
DDHD1	GOBP_LIPID_METABOLIC_PROCESS	Lipid
APOL5	GOBP_LIPID_METABOLIC_PROCESS	Lipid
APOL4	GOBP_LIPID_METABOLIC_PROCESS	Lipid
ST8SIA2	GOBP_LIPID_METABOLIC_PROCESS	Lipid
PTDSS2	GOBP_LIPID_METABOLIC_PROCESS	Lipid
SGPP1	GOBP_LIPID_METABOLIC_PROCESS	Lipid
GDPD5	GOBP_LIPID_METABOLIC_PROCESS	Lipid
PLA2G12A	GOBP_LIPID_METABOLIC_PROCESS	Lipid
ACSBG2	GOBP_LIPID_METABOLIC_PROCESS	Lipid
ST6GALNAC5	GOBP_LIPID_METABOLIC_PROCESS	Lipid
PNPLA4	GOBP_LIPID_METABOLIC_PROCESS	Lipid
CAPN2	GOBP_LIPID_METABOLIC_PROCESS	Lipid
ACOX2	GOBP_LIPID_METABOLIC_PROCESS	Lipid
ACOX3	GOBP_LIPID_METABOLIC_PROCESS	Lipid
PITPNM3	GOBP_LIPID_METABOLIC_PROCESS	Lipid
ELOVL3	GOBP_LIPID_METABOLIC_PROCESS	Lipid
CCDC3	GOBP_LIPID_METABOLIC_PROCESS	Lipid
SESN2	GOBP_LIPID_METABOLIC_PROCESS	Lipid
TLCD3B	GOBP_LIPID_METABOLIC_PROCESS	Lipid
LONP2	GOBP_LIPID_METABOLIC_PROCESS	Lipid
ESYT3	GOBP_LIPID_METABOLIC_PROCESS	Lipid
BCO2	GOBP_LIPID_METABOLIC_PROCESS	Lipid
STARD3NL	GOBP_LIPID_METABOLIC_PROCESS	Lipid
PIP5K1A	GOBP_LIPID_METABOLIC_PROCESS	Lipid
PIP5K1B	GOBP_LIPID_METABOLIC_PROCESS	Lipid
PIP4K2B	GOBP_LIPID_METABOLIC_PROCESS	Lipid
PLA2G6	GOBP_LIPID_METABOLIC_PROCESS	Lipid
PLA2G10	GOBP_LIPID_METABOLIC_PROCESS	Lipid
B3GNT5	GOBP_LIPID_METABOLIC_PROCESS	Lipid
ACAD11	GOBP_LIPID_METABOLIC_PROCESS	Lipid
SLA2	GOBP_LIPID_METABOLIC_PROCESS	Lipid
FAR1	GOBP_LIPID_METABOLIC_PROCESS	Lipid
ALKBH7	GOBP_LIPID_METABOLIC_PROCESS	Lipid
PGAP4	GOBP_LIPID_METABOLIC_PROCESS	Lipid
NR0B2	GOBP_LIPID_METABOLIC_PROCESS	Lipid
SOAT2	GOBP_LIPID_METABOLIC_PROCESS	Lipid
NSMAF	GOBP_LIPID_METABOLIC_PROCESS	Lipid
GNPAT	GOBP_LIPID_METABOLIC_PROCESS	Lipid
PLPP5	GOBP_LIPID_METABOLIC_PROCESS	Lipid
ACSS1	GOBP_LIPID_METABOLIC_PROCESS	Lipid
PLA2G12B	GOBP_LIPID_METABOLIC_PROCESS	Lipid
DGAT2	GOBP_LIPID_METABOLIC_PROCESS	Lipid
EBPL	GOBP_LIPID_METABOLIC_PROCESS	Lipid
FAM126A	GOBP_LIPID_METABOLIC_PROCESS	Lipid
HINT2	GOBP_LIPID_METABOLIC_PROCESS	Lipid
MCEE	GOBP_LIPID_METABOLIC_PROCESS	Lipid
ABHD1	GOBP_LIPID_METABOLIC_PROCESS	Lipid
CAT	GOBP_LIPID_METABOLIC_PROCESS	Lipid
PIGO	GOBP_LIPID_METABOLIC_PROCESS	Lipid
PLEKHA8	GOBP_LIPID_METABOLIC_PROCESS	Lipid
GPAT3	GOBP_LIPID_METABOLIC_PROCESS	Lipid
PLCD4	GOBP_LIPID_METABOLIC_PROCESS	Lipid
ADTRP	GOBP_LIPID_METABOLIC_PROCESS	Lipid
CBR4	GOBP_LIPID_METABOLIC_PROCESS	Lipid
MFSD2A	GOBP_LIPID_METABOLIC_PROCESS	Lipid
ALG10	GOBP_LIPID_METABOLIC_PROCESS	Lipid
SERAC1	GOBP_LIPID_METABOLIC_PROCESS	Lipid
AJUBA	GOBP_LIPID_METABOLIC_PROCESS	Lipid
PIGY	GOBP_LIPID_METABOLIC_PROCESS	Lipid
PIK3R3	GOBP_LIPID_METABOLIC_PROCESS	Lipid
LIPF	GOBP_LIPID_METABOLIC_PROCESS	Lipid
DGKZ	GOBP_LIPID_METABOLIC_PROCESS	Lipid
DGKE	GOBP_LIPID_METABOLIC_PROCESS	Lipid
DGKD	GOBP_LIPID_METABOLIC_PROCESS	Lipid
CYP4F2	GOBP_LIPID_METABOLIC_PROCESS	Lipid
LGALS12	GOBP_LIPID_METABOLIC_PROCESS	Lipid
ALG2	GOBP_LIPID_METABOLIC_PROCESS	Lipid
AGPS	GOBP_LIPID_METABOLIC_PROCESS	Lipid
SLC45A3	GOBP_LIPID_METABOLIC_PROCESS	Lipid
APOL1	GOBP_LIPID_METABOLIC_PROCESS	Lipid
HELZ2	GOBP_LIPID_METABOLIC_PROCESS	Lipid
SELENOI	GOBP_LIPID_METABOLIC_PROCESS	Lipid
DEGS1	GOBP_LIPID_METABOLIC_PROCESS	Lipid
CAV1	GOBP_LIPID_METABOLIC_PROCESS	Lipid
SCARF1	GOBP_LIPID_METABOLIC_PROCESS	Lipid
CAV3	GOBP_LIPID_METABOLIC_PROCESS	Lipid
PLA2G4C	GOBP_LIPID_METABOLIC_PROCESS	Lipid
RDH16	GOBP_LIPID_METABOLIC_PROCESS	Lipid
PLPP1	GOBP_LIPID_METABOLIC_PROCESS	Lipid
PLPP2	GOBP_LIPID_METABOLIC_PROCESS	Lipid
PLPP3	GOBP_LIPID_METABOLIC_PROCESS	Lipid
HSD17B6	GOBP_LIPID_METABOLIC_PROCESS	Lipid
AKR1C3	GOBP_LIPID_METABOLIC_PROCESS	Lipid
ABCB11	GOBP_LIPID_METABOLIC_PROCESS	Lipid
NCOA1	GOBP_LIPID_METABOLIC_PROCESS	Lipid
SOCS1	GOBP_LIPID_METABOLIC_PROCESS	Lipid
SERPINA6	GOBP_LIPID_METABOLIC_PROCESS	Lipid
IRS2	GOBP_LIPID_METABOLIC_PROCESS	Lipid
DGAT1	GOBP_LIPID_METABOLIC_PROCESS	Lipid
B4GALT4	GOBP_LIPID_METABOLIC_PROCESS	Lipid
B4GALT3	GOBP_LIPID_METABOLIC_PROCESS	Lipid
B3GALT4	GOBP_LIPID_METABOLIC_PROCESS	Lipid
B3GALNT1	GOBP_LIPID_METABOLIC_PROCESS	Lipid
B3GALT2	GOBP_LIPID_METABOLIC_PROCESS	Lipid
B3GALT1	GOBP_LIPID_METABOLIC_PROCESS	Lipid
MBTPS1	GOBP_LIPID_METABOLIC_PROCESS	Lipid
EDF1	GOBP_LIPID_METABOLIC_PROCESS	Lipid
CBR1	GOBP_LIPID_METABOLIC_PROCESS	Lipid
GPAA1	GOBP_LIPID_METABOLIC_PROCESS	Lipid
CDS2	GOBP_LIPID_METABOLIC_PROCESS	Lipid
MTMR1	GOBP_LIPID_METABOLIC_PROCESS	Lipid
PEX11A	GOBP_LIPID_METABOLIC_PROCESS	Lipid
GALR2	GOBP_LIPID_METABOLIC_PROCESS	Lipid
DPM1	GOBP_LIPID_METABOLIC_PROCESS	Lipid
DPM2	GOBP_LIPID_METABOLIC_PROCESS	Lipid
INPP4B	GOBP_LIPID_METABOLIC_PROCESS	Lipid
CES2	GOBP_LIPID_METABOLIC_PROCESS	Lipid
SOCS2	GOBP_LIPID_METABOLIC_PROCESS	Lipid
HDAC3	GOBP_LIPID_METABOLIC_PROCESS	Lipid
ALDH1A2	GOBP_LIPID_METABOLIC_PROCESS	Lipid
NR1I2	GOBP_LIPID_METABOLIC_PROCESS	Lipid
PER2	GOBP_LIPID_METABOLIC_PROCESS	Lipid
SYNJ1	GOBP_LIPID_METABOLIC_PROCESS	Lipid
ST3GAL5	GOBP_LIPID_METABOLIC_PROCESS	Lipid
SYNJ2	GOBP_LIPID_METABOLIC_PROCESS	Lipid
SPHK1	GOBP_LIPID_METABOLIC_PROCESS	Lipid
SGPL1	GOBP_LIPID_METABOLIC_PROCESS	Lipid
CPNE3	GOBP_LIPID_METABOLIC_PROCESS	Lipid
MTMR3	GOBP_LIPID_METABOLIC_PROCESS	Lipid
MTMR2	GOBP_LIPID_METABOLIC_PROCESS	Lipid
CPNE1	GOBP_LIPID_METABOLIC_PROCESS	Lipid
CACNA1H	GOBP_LIPID_METABOLIC_PROCESS	Lipid
GAL3ST3	GOBP_LIPID_METABOLIC_PROCESS	Lipid
PLCZ1	GOBP_LIPID_METABOLIC_PROCESS	Lipid
SOCS3	GOBP_LIPID_METABOLIC_PROCESS	Lipid
CH25H	GOBP_LIPID_METABOLIC_PROCESS	Lipid
PIP4P1	GOBP_LIPID_METABOLIC_PROCESS	Lipid
PIGQ	GOBP_LIPID_METABOLIC_PROCESS	Lipid
CERS5	GOBP_LIPID_METABOLIC_PROCESS	Lipid
RGN	GOBP_LIPID_METABOLIC_PROCESS	Lipid
MTMR6	GOBP_LIPID_METABOLIC_PROCESS	Lipid
MTMR7	GOBP_LIPID_METABOLIC_PROCESS	Lipid
MTMR4	GOBP_LIPID_METABOLIC_PROCESS	Lipid
ACBD5	GOBP_LIPID_METABOLIC_PROCESS	Lipid
DGKI	GOBP_LIPID_METABOLIC_PROCESS	Lipid
IDI2	GOBP_LIPID_METABOLIC_PROCESS	Lipid
RFT1	GOBP_LIPID_METABOLIC_PROCESS	Lipid
HACD1	GOBP_LIPID_METABOLIC_PROCESS	Lipid
LARGE1	GOBP_LIPID_METABOLIC_PROCESS	Lipid
VAPB	GOBP_LIPID_METABOLIC_PROCESS	Lipid
VAPA	GOBP_LIPID_METABOLIC_PROCESS	Lipid
LRAT	GOBP_LIPID_METABOLIC_PROCESS	Lipid
DHRS3	GOBP_LIPID_METABOLIC_PROCESS	Lipid
TSPOAP1	GOBP_LIPID_METABOLIC_PROCESS	Lipid
CD19	GOBP_LIPID_METABOLIC_PROCESS	Lipid
SOCS6	GOBP_LIPID_METABOLIC_PROCESS	Lipid
PIGM	GOBP_LIPID_METABOLIC_PROCESS	Lipid
PGAP3	GOBP_LIPID_METABOLIC_PROCESS	Lipid
B4GALT6	GOBP_LIPID_METABOLIC_PROCESS	Lipid
B4GALT5	GOBP_LIPID_METABOLIC_PROCESS	Lipid
TPTE2	GOBP_LIPID_METABOLIC_PROCESS	Lipid
SDR42E1	GOBP_LIPID_METABOLIC_PROCESS	Lipid
CPNE6	GOBP_LIPID_METABOLIC_PROCESS	Lipid
ADIPOQ	GOBP_LIPID_METABOLIC_PROCESS	Lipid
PLAA	GOBP_LIPID_METABOLIC_PROCESS	Lipid
LIPG	GOBP_LIPID_METABOLIC_PROCESS	Lipid
SLC22A13	GOBP_LIPID_METABOLIC_PROCESS	Lipid
PIGS	GOBP_LIPID_METABOLIC_PROCESS	Lipid
ORMDL1	GOBP_LIPID_METABOLIC_PROCESS	Lipid
ORMDL3	GOBP_LIPID_METABOLIC_PROCESS	Lipid
FADS2	GOBP_LIPID_METABOLIC_PROCESS	Lipid
CYP7B1	GOBP_LIPID_METABOLIC_PROCESS	Lipid
QKI	GOBP_LIPID_METABOLIC_PROCESS	Lipid
GGPS1	GOBP_LIPID_METABOLIC_PROCESS	Lipid
PCYT1B	GOBP_LIPID_METABOLIC_PROCESS	Lipid
CD36	GOBP_LIPID_METABOLIC_PROCESS	Lipid
PIGL	GOBP_LIPID_METABOLIC_PROCESS	Lipid
PIGB	GOBP_LIPID_METABOLIC_PROCESS	Lipid
PGS1	GOBP_LIPID_METABOLIC_PROCESS	Lipid
SCARB1	GOBP_LIPID_METABOLIC_PROCESS	Lipid
GAL3ST1	GOBP_LIPID_METABOLIC_PROCESS	Lipid
SPTLC2	GOBP_LIPID_METABOLIC_PROCESS	Lipid
TECR	GOBP_LIPID_METABOLIC_PROCESS	Lipid
MPDU1	GOBP_LIPID_METABOLIC_PROCESS	Lipid
PTGES	GOBP_LIPID_METABOLIC_PROCESS	Lipid
MACROH2A1	GOBP_LIPID_METABOLIC_PROCESS	Lipid
H6PD	GOBP_LIPID_METABOLIC_PROCESS	Lipid
NR1D1	GOBP_LIPID_METABOLIC_PROCESS	Lipid
PRDX6	GOBP_LIPID_METABOLIC_PROCESS	Lipid
PITPNM1	GOBP_LIPID_METABOLIC_PROCESS	Lipid
NCOR1	GOBP_LIPID_METABOLIC_PROCESS	Lipid
NCOR2	GOBP_LIPID_METABOLIC_PROCESS	Lipid
ABCG1	GOBP_LIPID_METABOLIC_PROCESS	Lipid
PLCH2	GOBP_LIPID_METABOLIC_PROCESS	Lipid
SOCS5	GOBP_LIPID_METABOLIC_PROCESS	Lipid
LPIN2	GOBP_LIPID_METABOLIC_PROCESS	Lipid
SDC3	GOBP_LIPID_METABOLIC_PROCESS	Lipid
TGS1	GOBP_LIPID_METABOLIC_PROCESS	Lipid
RUBCN	GOBP_LIPID_METABOLIC_PROCESS	Lipid
CD74	GOBP_LIPID_METABOLIC_PROCESS	Lipid
CD81	GOBP_LIPID_METABOLIC_PROCESS	Lipid
SNX17	GOBP_LIPID_METABOLIC_PROCESS	Lipid
PTDSS1	GOBP_LIPID_METABOLIC_PROCESS	Lipid
IP6K1	GOBP_LIPID_METABOLIC_PROCESS	Lipid
OSBPL2	GOBP_LIPID_METABOLIC_PROCESS	Lipid
PLPPR4	GOBP_LIPID_METABOLIC_PROCESS	Lipid
FIG4	GOBP_LIPID_METABOLIC_PROCESS	Lipid
LPGAT1	GOBP_LIPID_METABOLIC_PROCESS	Lipid
FGF19	GOBP_LIPID_METABOLIC_PROCESS	Lipid
NR1H4	GOBP_LIPID_METABOLIC_PROCESS	Lipid
NR1D2	GOBP_LIPID_METABOLIC_PROCESS	Lipid
CDC42	GOBP_LIPID_METABOLIC_PROCESS	Lipid
AZGP1	Antigen_Processing_and_Presentation	Immune
B2M	Antigen_Processing_and_Presentation	Immune
CALR	Antigen_Processing_and_Presentation	Immune
CANX	Antigen_Processing_and_Presentation	Immune
CD1A	Antigen_Processing_and_Presentation	Immune
CD1B	Antigen_Processing_and_Presentation	Immune
CD1C	Antigen_Processing_and_Presentation	Immune
CD1D	Antigen_Processing_and_Presentation	Immune
CD1E	Antigen_Processing_and_Presentation	Immune
CD4	Antigen_Processing_and_Presentation	Immune
CD8A	Antigen_Processing_and_Presentation	Immune
CD8B	Antigen_Processing_and_Presentation	Immune
CTSB	Antigen_Processing_and_Presentation	Immune
CTSE	Antigen_Processing_and_Presentation	Immune
CTSL	Antigen_Processing_and_Presentation	Immune
CTSS	Antigen_Processing_and_Presentation	Immune
FCER1G	Antigen_Processing_and_Presentation	Immune
FCGRT	Antigen_Processing_and_Presentation	Immune
PDIA3	Antigen_Processing_and_Presentation	Immune
HFE	Antigen_Processing_and_Presentation	Immune
HLA-A	Antigen_Processing_and_Presentation	Immune
HLA-B	Antigen_Processing_and_Presentation	Immune
HLA-C	Antigen_Processing_and_Presentation	Immune
HLA-DMA	Antigen_Processing_and_Presentation	Immune
HLA-DMB	Antigen_Processing_and_Presentation	Immune
HLA-DOA	Antigen_Processing_and_Presentation	Immune
HLA-DOB	Antigen_Processing_and_Presentation	Immune
HLA-DPA1	Antigen_Processing_and_Presentation	Immune
HLA-DPB1	Antigen_Processing_and_Presentation	Immune
HLA-DQA1	Antigen_Processing_and_Presentation	Immune
HLA-DQA2	Antigen_Processing_and_Presentation	Immune
HLA-DQB1	Antigen_Processing_and_Presentation	Immune
HLA-DRA	Antigen_Processing_and_Presentation	Immune
HLA-DRB1	Antigen_Processing_and_Presentation	Immune
HLA-DRB3	Antigen_Processing_and_Presentation	Immune
HLA-DRB4	Antigen_Processing_and_Presentation	Immune
HLA-DRB5	Antigen_Processing_and_Presentation	Immune
HLA-E	Antigen_Processing_and_Presentation	Immune
HLA-F	Antigen_Processing_and_Presentation	Immune
HLA-G	Antigen_Processing_and_Presentation	Immune
HLA-H	Antigen_Processing_and_Presentation	Immune
MR1	Antigen_Processing_and_Presentation	Immune
HSPA1A	Antigen_Processing_and_Presentation	Immune
HSPA1B	Antigen_Processing_and_Presentation	Immune
HSPA1L	Antigen_Processing_and_Presentation	Immune
HSPA2	Antigen_Processing_and_Presentation	Immune
HSPA4	Antigen_Processing_and_Presentation	Immune
HSPA5	Antigen_Processing_and_Presentation	Immune
HSPA6	Antigen_Processing_and_Presentation	Immune
HSPA8	Antigen_Processing_and_Presentation	Immune
HSP90AA1	Antigen_Processing_and_Presentation	Immune
HSP90AB1	Antigen_Processing_and_Presentation	Immune
ICAM1	Antigen_Processing_and_Presentation	Immune
IFNA1	Antigen_Processing_and_Presentation	Immune
IFNA2	Antigen_Processing_and_Presentation	Immune
IFNA4	Antigen_Processing_and_Presentation	Immune
IFNA5	Antigen_Processing_and_Presentation	Immune
IFNA6	Antigen_Processing_and_Presentation	Immune
IFNA7	Antigen_Processing_and_Presentation	Immune
IFNA8	Antigen_Processing_and_Presentation	Immune
IFNA10	Antigen_Processing_and_Presentation	Immune
IFNA13	Antigen_Processing_and_Presentation	Immune
IFNA14	Antigen_Processing_and_Presentation	Immune
IFNA16	Antigen_Processing_and_Presentation	Immune
IFNA17	Antigen_Processing_and_Presentation	Immune
IFNA21	Antigen_Processing_and_Presentation	Immune
KIR2DL1	Antigen_Processing_and_Presentation	Immune
KIR2DL2	Antigen_Processing_and_Presentation	Immune
KIR2DL3	Antigen_Processing_and_Presentation	Immune
KIR2DL4	Antigen_Processing_and_Presentation	Immune
KIR2DS1	Antigen_Processing_and_Presentation	Immune
KIR2DS3	Antigen_Processing_and_Presentation	Immune
KIR2DS4	Antigen_Processing_and_Presentation	Immune
KIR2DS5	Antigen_Processing_and_Presentation	Immune
KIR3DL1	Antigen_Processing_and_Presentation	Immune
KIR3DL2	Antigen_Processing_and_Presentation	Immune
KLRC1	Antigen_Processing_and_Presentation	Immune
KLRC2	Antigen_Processing_and_Presentation	Immune
KLRC3	Antigen_Processing_and_Presentation	Immune
KLRD1	Antigen_Processing_and_Presentation	Immune
LTA	Antigen_Processing_and_Presentation	Immune
CIITA	Antigen_Processing_and_Presentation	Immune
MICA	Antigen_Processing_and_Presentation	Immune
MICB	Antigen_Processing_and_Presentation	Immune
PSMB8	Antigen_Processing_and_Presentation	Immune
PSMC1	Antigen_Processing_and_Presentation	Immune
PSMC2	Antigen_Processing_and_Presentation	Immune
PSMC3	Antigen_Processing_and_Presentation	Immune
PSMC4	Antigen_Processing_and_Presentation	Immune
PSMC5	Antigen_Processing_and_Presentation	Immune
PSMC6	Antigen_Processing_and_Presentation	Immune
PSMD1	Antigen_Processing_and_Presentation	Immune
PSMD2	Antigen_Processing_and_Presentation	Immune
PSMD3	Antigen_Processing_and_Presentation	Immune
PSMD4	Antigen_Processing_and_Presentation	Immune
PSMD5	Antigen_Processing_and_Presentation	Immune
PSMD7	Antigen_Processing_and_Presentation	Immune
PSMD8	Antigen_Processing_and_Presentation	Immune
PSMD10	Antigen_Processing_and_Presentation	Immune
PSMD11	Antigen_Processing_and_Presentation	Immune
PSMD13	Antigen_Processing_and_Presentation	Immune
PSME1	Antigen_Processing_and_Presentation	Immune
PSME2	Antigen_Processing_and_Presentation	Immune
RELB	Antigen_Processing_and_Presentation	Immune
RFX5	Antigen_Processing_and_Presentation	Immune
RFXAP	Antigen_Processing_and_Presentation	Immune
SLC10A2	Antigen_Processing_and_Presentation	Immune
TAP1	Antigen_Processing_and_Presentation	Immune
TAP2	Antigen_Processing_and_Presentation	Immune
TAPBP	Antigen_Processing_and_Presentation	Immune
THBS1	Antigen_Processing_and_Presentation	Immune
SEM1	Antigen_Processing_and_Presentation	Immune
KLRC4	Antigen_Processing_and_Presentation	Immune
AP3B1	Antigen_Processing_and_Presentation	Immune
RFXANK	Antigen_Processing_and_Presentation	Immune
PSMD6	Antigen_Processing_and_Presentation	Immune
PSME3	Antigen_Processing_and_Presentation	Immune
PSMD14	Antigen_Processing_and_Presentation	Immune
CLEC4M	Antigen_Processing_and_Presentation	Immune
IFI30	Antigen_Processing_and_Presentation	Immune
PROCR	Antigen_Processing_and_Presentation	Immune
ADRM1	Antigen_Processing_and_Presentation	Immune
ECPAS	Antigen_Processing_and_Presentation	Immune
TRPC4AP	Antigen_Processing_and_Presentation	Immune
CD209	Antigen_Processing_and_Presentation	Immune
UBXN1	Antigen_Processing_and_Presentation	Immune
ERAP1	Antigen_Processing_and_Presentation	Immune
TAPBPL	Antigen_Processing_and_Presentation	Immune
KIR2DL5A	Antigen_Processing_and_Presentation	Immune
ERAP2	Antigen_Processing_and_Presentation	Immune
ULBP3	Antigen_Processing_and_Presentation	Immune
ULBP2	Antigen_Processing_and_Presentation	Immune
ULBP1	Antigen_Processing_and_Presentation	Immune
KIR3DL3	Antigen_Processing_and_Presentation	Immune
RAET1E	Antigen_Processing_and_Presentation	Immune
RAET1L	Antigen_Processing_and_Presentation	Immune
UBR1	Antigen_Processing_and_Presentation	Immune
RAET1G	Antigen_Processing_and_Presentation	Immune
PDIA2	Antigen_Processing_and_Presentation	Immune
HAMP	Antimicrobials	Immune
PI3	Antimicrobials	Immune
CAMP	Antimicrobials	Immune
DEFB4A	Antimicrobials	Immune
PPBP	Antimicrobials	Immune
REG3G	Antimicrobials	Immune
CXCL14	Antimicrobials	Immune
CXCL16	Antimicrobials	Immune
SLPI	Antimicrobials	Immune
CXCL8	Antimicrobials	Immune
CXCL10	Antimicrobials	Immune
CXCL9	Antimicrobials	Immune
CXCL5	Antimicrobials	Immune
CXCL11	Antimicrobials	Immune
CXCL6	Antimicrobials	Immune
CXCL1	Antimicrobials	Immune
CXCL12	Antimicrobials	Immune
CXCL13	Antimicrobials	Immune
CXCL2	Antimicrobials	Immune
PF4	Antimicrobials	Immune
XCL1	Antimicrobials	Immune
CXCL3	Antimicrobials	Immune
DEFB103B	Antimicrobials	Immune
CCL13	Antimicrobials	Immune
CCL1	Antimicrobials	Immune
DEFB1	Antimicrobials	Immune
CCL8	Antimicrobials	Immune
ELANE	Antimicrobials	Immune
DEFB103A	Antimicrobials	Immune
DEFA3	Antimicrobials	Immune
DEFA1	Antimicrobials	Immune
TMSB10	Antimicrobials	Immune
DEFA6	Antimicrobials	Immune
DEFA5	Antimicrobials	Immune
DEFA4	Antimicrobials	Immune
LCN2	Antimicrobials	Immune
LCN1	Antimicrobials	Immune
COLEC10	Antimicrobials	Immune
BPI	Antimicrobials	Immune
S100A9	Antimicrobials	Immune
S100A8	Antimicrobials	Immune
DCD	Antimicrobials	Immune
LCN6	Antimicrobials	Immune
S100A12	Antimicrobials	Immune
HTN3	Antimicrobials	Immune
LCN8	Antimicrobials	Immune
DEFA1B	Antimicrobials	Immune
CCR10	Antimicrobials	Immune
CELA1	Antimicrobials	Immune
DEFB106A	Antimicrobials	Immune
PENK	Antimicrobials	Immune
BPIFC	Antimicrobials	Immune
MMP12	Antimicrobials	Immune
BPIFB6	Antimicrobials	Immune
LEAP2	Antimicrobials	Immune
SFTPD	Antimicrobials	Immune
LCN9	Antimicrobials	Immune
BPIFB2	Antimicrobials	Immune
TMSB4X	Antimicrobials	Immune
PGLYRP1	Antimicrobials	Immune
ZC3HAV1	Antimicrobials	Immune
TMSB15A	Antimicrobials	Immune
S100B	Antimicrobials	Immune
S100A13	Antimicrobials	Immune
S100A6	Antimicrobials	Immune
DEFB119	Antimicrobials	Immune
DEFB107A	Antimicrobials	Immune
DEFB105A	Antimicrobials	Immune
SERPIND1	Antimicrobials	Immune
DEFB129	Antimicrobials	Immune
DEFB127	Antimicrobials	Immune
S100P	Antimicrobials	Immune
S100A7	Antimicrobials	Immune
DEFB104A	Antimicrobials	Immune
DEFB126	Antimicrobials	Immune
DEFB106B	Antimicrobials	Immune
DEFB104B	Antimicrobials	Immune
DEFB107B	Antimicrobials	Immune
PGLYRP3	Antimicrobials	Immune
PGLYRP2	Antimicrobials	Immune
S100A10	Antimicrobials	Immune
S100A2	Antimicrobials	Immune
DEFB125	Antimicrobials	Immune
DEFB123	Antimicrobials	Immune
DEFB105B	Antimicrobials	Immune
DEFB132	Antimicrobials	Immune
BPIFB3	Antimicrobials	Immune
LCN12	Antimicrobials	Immune
PGLYRP4	Antimicrobials	Immune
S100A11	Antimicrobials	Immune
S100A5	Antimicrobials	Immune
S100A3	Antimicrobials	Immune
S100A1	Antimicrobials	Immune
DEFB128	Antimicrobials	Immune
DEFB108B	Antimicrobials	Immune
HTN1	Antimicrobials	Immune
LMBR1L	Antimicrobials	Immune
S100A7A	Antimicrobials	Immune
DEFB118	Antimicrobials	Immune
COLEC12	Antimicrobials	Immune
TMSB4Y	Antimicrobials	Immune
DEFB131A	Antimicrobials	Immune
DEFB134	Antimicrobials	Immune
DEFB130A	Antimicrobials	Immune
DEFB124	Antimicrobials	Immune
DEFB121	Antimicrobials	Immune
DEFB116	Antimicrobials	Immune
DEFB115	Antimicrobials	Immune
DEFB114	Antimicrobials	Immune
DEFB113	Antimicrobials	Immune
DEFB112	Antimicrobials	Immune
DEFB110	Antimicrobials	Immune
TMSB15B	Antimicrobials	Immune
DEFB133	Antimicrobials	Immune
S100Z	Antimicrobials	Immune
MAVS	Antimicrobials	Immune
TMSB4XP8	Antimicrobials	Immune
S100A14	Antimicrobials	Immune
LCN10	Antimicrobials	Immune
S100A16	Antimicrobials	Immune
DEFB136	Antimicrobials	Immune
DEFB135	Antimicrobials	Immune
DEFB117	Antimicrobials	Immune
ZC3HAV1L	Antimicrobials	Immune
S100A7L2	Antimicrobials	Immune
MBL3P	Antimicrobials	Immune
DEFB4B	Antimicrobials	Immune
BPIFB4	Antimicrobials	Immune
IFNAR1	Antimicrobials	Immune
AZU1	Antimicrobials	Immune
DEFB131B	Antimicrobials	Immune
DEFA1A3	Antimicrobials	Immune
LCN1P1	Antimicrobials	Immune
S100G	Antimicrobials	Immune
DEFA7P	Antimicrobials	Immune
DEFB130B	Antimicrobials	Immune
DEFB108F	Antimicrobials	Immune
DEFB131C	Antimicrobials	Immune
TCHHL1	Antimicrobials	Immune
TINAGL1	Antimicrobials	Immune
IFNGR1	Antimicrobials	Immune
SLC22A17	Antimicrobials	Immune
WFIKKN1	Antimicrobials	Immune
WFDC2	Antimicrobials	Immune
IL6	Antimicrobials	Immune
UMODL1	Antimicrobials	Immune
PF4V1	Antimicrobials	Immune
MMP9	Antimicrobials	Immune
ANOS1	Antimicrobials	Immune
TLR4	Antimicrobials	Immune
SPAG11B	Antimicrobials	Immune
A2M	Antimicrobials	Immune
APOBEC3G	Antimicrobials	Immune
MBL2	Antimicrobials	Immune
SFTPA1	Antimicrobials	Immune
TLR2	Antimicrobials	Immune
SLC40A1	Antimicrobials	Immune
PLAU	Antimicrobials	Immune
PAEP	Antimicrobials	Immune
HJV	Antimicrobials	Immune
MUC5AC	Antimicrobials	Immune
OBP2A	Antimicrobials	Immune
MX1	Antimicrobials	Immune
DDX58	Antimicrobials	Immune
IFNL1	Antimicrobials	Immune
IRF3	Antimicrobials	Immune
SFTPA2	Antimicrobials	Immune
LBP	Antimicrobials	Immune
NOX4	Antimicrobials	Immune
LTF	Antimicrobials	Immune
IFNB1	Antimicrobials	Immune
RBP5	Antimicrobials	Immune
R3HDML	Antimicrobials	Immune
BPIFA3	Antimicrobials	Immune
BPIFB1	Antimicrobials	Immune
OASL	Antimicrobials	Immune
RBP7	Antimicrobials	Immune
DUOX1	Antimicrobials	Immune
OBP2B	Antimicrobials	Immune
LCN15	Antimicrobials	Immune
BPIFA1	Antimicrobials	Immune
LCNL1	Antimicrobials	Immune
C8G	Antimicrobials	Immune
SPAG11A	Antimicrobials	Immune
PI15	Antimicrobials	Immune
NOX1	Antimicrobials	Immune
PMP2	Antimicrobials	Immune
ORM2	Antimicrobials	Immune
ORM1	Antimicrobials	Immune
CTSG	Antimicrobials	Immune
PRTN3	Antimicrobials	Immune
MAPK1	Antimicrobials	Immune
PML	Antimicrobials	Immune
AEN	Antimicrobials	Immune
CYBB	Antimicrobials	Immune
BPIFA2	Antimicrobials	Immune
ISG20	Antimicrobials	Immune
BCL3	Antimicrobials	Immune
ISG20L2	Antimicrobials	Immune
NOX5	Antimicrobials	Immune
NOX3	Antimicrobials	Immune
DUOX2	Antimicrobials	Immune
TLR3	Antimicrobials	Immune
TFRC	Antimicrobials	Immune
IFIH1	Antimicrobials	Immune
TRIM5	Antimicrobials	Immune
IDO1	Antimicrobials	Immune
GDF15	Antimicrobials	Immune
NEDD4	Antimicrobials	Immune
STAT3	Antimicrobials	Immune
STAT1	Antimicrobials	Immune
IFNL2	Antimicrobials	Immune
SEMG1	Antimicrobials	Immune
TNFSF10	Antimicrobials	Immune
CCL20	Antimicrobials	Immune
RNASEL	Antimicrobials	Immune
IRF1	Antimicrobials	Immune
IL15	Antimicrobials	Immune
APOBEC3F	Antimicrobials	Immune
CHIT1	Antimicrobials	Immune
CD40	Antimicrobials	Immune
TLR7	Antimicrobials	Immune
PPIA	Antimicrobials	Immune
ZYX	Antimicrobials	Immune
NLRX1	Antimicrobials	Immune
PGC	Antimicrobials	Immune
VEGFA	Antimicrobials	Immune
IKBKE	Antimicrobials	Immune
ISG15	Antimicrobials	Immune
DHX58	Antimicrobials	Immune
TNFAIP3	Antimicrobials	Immune
TFR2	Antimicrobials	Immune
FCN2	Antimicrobials	Immune
MUC4	Antimicrobials	Immune
F2R	Antimicrobials	Immune
ELN	Antimicrobials	Immune
IL27	Antimicrobials	Immune
MAPT	Antimicrobials	Immune
LYZ	Antimicrobials	Immune
CCL5	Antimicrobials	Immune
CYLD	Antimicrobials	Immune
KLKB1	Antimicrobials	Immune
CST4	Antimicrobials	Immune
CSRP1	Antimicrobials	Immune
JUN	Antimicrobials	Immune
ITGAV	Antimicrobials	Immune
IRF5	Antimicrobials	Immune
CCR6	Antimicrobials	Immune
IL12B	Antimicrobials	Immune
TLR8	Antimicrobials	Immune
GNLY	Antimicrobials	Immune
EIF2AK2	Antimicrobials	Immune
CACYBP	Antimicrobials	Immune
NOD1	Antimicrobials	Immune
MAPK8	Antimicrobials	Immune
BST2	Antimicrobials	Immune
BPHL	Antimicrobials	Immune
GRN	Antimicrobials	Immune
NEWENTRY	Antimicrobials	Immune
GNAI1	Antimicrobials	Immune
WNT5A	Antimicrobials	Immune
FURIN	Antimicrobials	Immune
ADAR	Antimicrobials	Immune
TYK2	Antimicrobials	Immune
NOS2	Antimicrobials	Immune
TRAF3	Antimicrobials	Immune
TPT1	Antimicrobials	Immune
TPM2	Antimicrobials	Immune
NEO1	Antimicrobials	Immune
AHNAK	Antimicrobials	Immune
TLR1	Antimicrobials	Immune
TK2	Antimicrobials	Immune
PRDX2	Antimicrobials	Immune
MX2	Antimicrobials	Immune
FGA	Antimicrobials	Immune
TCF7L2	Antimicrobials	Immune
F2RL1	Antimicrobials	Immune
TKFC	Antimicrobials	Immune
MSR1	Antimicrobials	Immune
NFKBIZ	Antimicrobials	Immune
LMBR1	Antimicrobials	Immune
EPPIN	Antimicrobials	Immune
MPO	Antimicrobials	Immune
ELAVL1	Antimicrobials	Immune
ROBO3	Antimicrobials	Immune
PDF	Antimicrobials	Immune
DLL4	Antimicrobials	Immune
ECD	Antimicrobials	Immune
SLC11A1	Antimicrobials	Immune
DMBT1	Antimicrobials	Immune
STING1	Antimicrobials	Immune
SKIV2L	Antimicrobials	Immune
SEMG2	Antimicrobials	Immune
DES	Antimicrobials	Immune
DCK	Antimicrobials	Immune
DAXX	Antimicrobials	Immune
TNFRSF10A	Antimicrobials	Immune
TNFRSF10B	Antimicrobials	Immune
EED	Antimicrobials	Immune
CCL4	Antimicrobials	Immune
LIMS1	Antimicrobials	Immune
LALBA	Antimicrobials	Immune
APOBEC3H	Antimicrobials	Immune
TMPRSS6	Antimicrobials	Immune
SPINK5	Antimicrobials	Immune
MARCO	Antimicrobials	Immune
BECN1	Antimicrobials	Immune
TNFSF11	Antimicrobials	Immune
KNG1	Antimicrobials	Immune
CSK	Antimicrobials	Immune
KLRK1	Antimicrobials	Immune
KCNH2	Antimicrobials	Immune
JUND	Antimicrobials	Immune
JAK1	Antimicrobials	Immune
CLDN4	Antimicrobials	Immune
CCL28	Antimicrobials	Immune
RNASE3	Antimicrobials	Immune
RN7SL1	Antimicrobials	Immune
IRF7	Antimicrobials	Immune
IREB2	Antimicrobials	Immune
ILK	Antimicrobials	Immune
IL18	Antimicrobials	Immune
IL17A	Antimicrobials	Immune
LTB4R	Antimicrobials	Immune
APOBEC3A	Antimicrobials	Immune
MASP2	Antimicrobials	Immune
TRIM27	Antimicrobials	Immune
RELA	Antimicrobials	Immune
IL7R	Antimicrobials	Immune
IL1A	Antimicrobials	Immune
PTX3	Antimicrobials	Immune
IFNAR2	Antimicrobials	Immune
IFN1@	Antimicrobials	Immune
SYTL1	Antimicrobials	Immune
APOBEC3C	Antimicrobials	Immune
DDX17	Antimicrobials	Immune
HTR1A	Antimicrobials	Immune
SEPTIN7	Antimicrobials	Immune
CD40LG	Antimicrobials	Immune
CD14	Antimicrobials	Immune
MASP1	Antimicrobials	Immune
PROC	Antimicrobials	Immune
MAP2K2	Antimicrobials	Immune
MAP2K1	Antimicrobials	Immune
HRG	Antimicrobials	Immune
NDRG1	Antimicrobials	Immune
IRF9	Antimicrobials	Immune
TRIM22	Antimicrobials	Immune
LANCL1	Antimicrobials	Immune
PPP4C	Antimicrobials	Immune
HMOX1	Antimicrobials	Immune
HMGB1	Antimicrobials	Immune
RNASE7	Antimicrobials	Immune
ABCC4	Antimicrobials	Immune
HGF	Antimicrobials	Immune
HDAC1	Antimicrobials	Immune
IFNLR1	Antimicrobials	Immune
BACH2	Antimicrobials	Immune
TANK	Antimicrobials	Immune
ARRB1	Antimicrobials	Immune
RSAD2	Antimicrobials	Immune
STAB2	Antimicrobials	Immune
TBK1	Antimicrobials	Immune
PDYN	Antimicrobials	Immune
PDCD1	Antimicrobials	Immune
PCSK2	Antimicrobials	Immune
PCSK1	Antimicrobials	Immune
ARG2	Antimicrobials	Immune
AQP9	Antimicrobials	Immune
FASLG	Antimicrobials	Immune
BIRC5	Antimicrobials	Immune
ANXA6	Antimicrobials	Immune
IL22	Antimicrobials	Immune
VTN	Antimicrobials	Immune
VIM	Antimicrobials	Immune
VCAM1	Antimicrobials	Immune
PRDX1	Antimicrobials	Immune
GFAP	Antimicrobials	Immune
GBP2	Antimicrobials	Immune
ALB	Antimicrobials	Immune
SLC29A3	Antimicrobials	Immune
OAS1	Antimicrobials	Immune
AGER	Antimicrobials	Immune
UNC93B1	Antimicrobials	Immune
TNFSF4	Antimicrobials	Immune
NOS1	Antimicrobials	Immune
ACTG1	Antimicrobials	Immune
ACTA1	Antimicrobials	Immune
ACO1	Antimicrobials	Immune
CXCR1	Antimicrobials	Immune
CCL15	Antimicrobials	Immune
CCL14	Antimicrobials	Immune
CCL16	Antimicrobials	Immune
CCL18	Antimicrobials	Immune
CCL17	Antimicrobials	Immune
CCL26	Antimicrobials	Immune
CCL22	Antimicrobials	Immune
CCR3	Antimicrobials	Immune
CCL4L1	Antimicrobials	Immune
ACKR2	Antimicrobials	Immune
CCL27	Antimicrobials	Immune
CCR8	Antimicrobials	Immune
ACKR4	Antimicrobials	Immune
CCL2	Antimicrobials	Immune
CCL7	Antimicrobials	Immune
CCL3	Antimicrobials	Immune
CCL11	Antimicrobials	Immune
CCR5	Antimicrobials	Immune
CCL23	Antimicrobials	Immune
CCL25	Antimicrobials	Immune
CCL3L3	Antimicrobials	Immune
CCL4L2	Antimicrobials	Immune
CCL3L1	Antimicrobials	Immune
CCR1	Antimicrobials	Immune
CCL24	Antimicrobials	Immune
XCL2	Antimicrobials	Immune
CXCR4	Antimicrobials	Immune
CXCR6	Antimicrobials	Immune
CCR4	Antimicrobials	Immune
TAFA5	Antimicrobials	Immune
TAFA3	Antimicrobials	Immune
TAFA4	Antimicrobials	Immune
TAFA1	Antimicrobials	Immune
TAFA2	Antimicrobials	Immune
CCL15-CCL14	Antimicrobials	Immune
CDH1	Antimicrobials	Immune
LTBP1	Antimicrobials	Immune
IL13	Antimicrobials	Immune
IL10	Antimicrobials	Immune
IL2	Antimicrobials	Immune
CRP	Antimicrobials	Immune
JAK2	Antimicrobials	Immune
PTGDR	Antimicrobials	Immune
[truncated: 1,066 more rows]

## Sheet: Table S2
Table-S2:The gene signature for selected pathways
Pathway	Symbol
Parainflammation	VNN3
Parainflammation	CXCL10
Parainflammation	PLAT
Parainflammation	CCND1
Parainflammation	LGMN
Parainflammation	PLAUR
Parainflammation	AIM2
Parainflammation	MMP7
Parainflammation	ICAM1
Parainflammation	MX2
Parainflammation	CXCL9
Parainflammation	ANXA1
Parainflammation	TLR2
Parainflammation	PLA2G2D
Parainflammation	ITGA2
Parainflammation	MX1
Parainflammation	HMOX1
Parainflammation	CD276
Parainflammation	TIRAP
Parainflammation	IL33
Parainflammation	PTGES
Parainflammation	TNFRSF12A
Parainflammation	SCARB1
Parainflammation	CD14
Parainflammation	BLNK
Parainflammation	IFIT3
Parainflammation	RETNLB
Parainflammation	IFIT2
Parainflammation	ISG15
Parainflammation	OAS2
Parainflammation	REL
Parainflammation	OAS3
Parainflammation	CD44
Parainflammation	PPARG
Parainflammation	BST2
Parainflammation	OAS1
Parainflammation	NOX1
Parainflammation	PLA2G2A
Parainflammation	IFIT1
Parainflammation	IFITM3
Parainflammation	IL1RN
APC_co_inhibition	C10orf54
APC_co_inhibition	CD274
APC_co_inhibition	LGALS9
APC_co_inhibition	PDCD1LG2
APC_co_inhibition	PVRL3
APC_co_stimulation	CD40
APC_co_stimulation	CD58
APC_co_stimulation	CD70
APC_co_stimulation	ICOSLG
APC_co_stimulation	SLAMF1
APC_co_stimulation	TNFSF14
APC_co_stimulation	TNFSF15
APC_co_stimulation	TNFSF18
APC_co_stimulation	TNFSF4
APC_co_stimulation	TNFSF8
APC_co_stimulation	TNFSF9
CCR	CCL16
CCR	TPO
CCR	TGFBR2
CCR	CXCL2
CCR	CCL14
CCR	TGFBR3
CCR	IL11RA
CCR	CCL11
CCR	IL4I1
CCR	IL33
CCR	CXCL12
CCR	CXCL10
CCR	BMPER
CCR	BMP8A
CCR	CXCL11
CCR	IL21R
CCR	IL17B
CCR	TNFRSF9
CCR	ILF2
CCR	CX3CR1
CCR	CCR8
CCR	TNFSF12
CCR	CSF3
CCR	TNFSF4
CCR	BMP3
CCR	CX3CL1
CCR	BMP5
CCR	CXCR2
CCR	TNFRSF10D
CCR	BMP2
CCR	CXCL14
CCR	CCL28
CCR	CXCL3
CCR	BMP6
CCR	CCL21
CCR	CXCL9
CCR	CCL23
CCR	IL6
CCR	TNFRSF18
CCR	IL17RD
CCR	IL17D
CCR	IL27
CCR	CCL7
CCR	IL1R1
CCR	CXCR4
CCR	CXCR2P1
CCR	TGFB1I1
CCR	IFNGR1
CCR	IL9R
CCR	IL1RAPL1
CCR	IL11
CCR	CSF1
CCR	IL20RA
CCR	IL25
CCR	TNFRSF4
CCR	IL18
CCR	ILF3
CCR	CCL20
CCR	TNFRSF12A
CCR	IL6ST
CCR	CXCL13
CCR	IL12B
CCR	TNFRSF8
CCR	IL6R
CCR	BMPR2
CCR	IFNE
CCR	IL1RAPL2
CCR	IL3RA
CCR	BMP4
CCR	CCL24
CCR	TNFSF13B
CCR	CCR4
CCR	IL2RA
CCR	IL32
CCR	TNFRSF10C
CCR	IL22RA1
CCR	BMPR1A
CCR	CXCR5
CCR	CXCR3
CCR	IFNA8
CCR	IL17REL
CCR	IFNB1
CCR	IFNAR1
CCR	TNFRSF1B
CCR	CCL17
CCR	IFNL1
CCR	IL16
CCR	IL1RL1
CCR	ILK
CCR	CCL25
CCR	ILDR2
CCR	CXCR1
CCR	IL36RN
CCR	IL34
CCR	TGFB1
CCR	IFNG
CCR	IL19
CCR	ILKAP
CCR	BMP2K
CCR	CCR10
CCR	ILDR1
CCR	EPO
CCR	CCR7
CCR	IL17C
CCR	IL23A
CCR	CCR5
CCR	IL7
CCR	EPOR
CCR	CCL13
CCR	IL2RG
CCR	IL31RA
CCR	TNFAIP6
CCR	IFNL2
CCR	BMP1
CCR	IL12RB1
CCR	TNFAIP8
CCR	IL4R
CCR	TNFRSF6B
CCR	TNFAIP8L1
CCR	TNFRSF10B
CCR	IFNL3
CCR	CCL5
CCR	CXCL6
CCR	CXCL1
CCR	CCR3
CCR	TNFSF11
CCR	CSF1R
CCR	IL21
CCR	IL1RAP
CCR	IL12RB2
CCR	CCL1
CCR	IL17RA
CCR	CCR1
CCR	IL1RN
CCR	TNFRSF11B
CCR	TNFRSF14
CCR	IL13
CCR	IL2RB
CCR	BMP8B
CCR	CCL2
CCR	IL24
CCR	IL18RAP
CCR	TGFBI
CCR	TNFSF10
CCR	TNFRSF11A
CCR	CXCL5
CCR	IL5RA
CCR	TNFSF9
CCR	IL1RL2
CCR	TNFRSF13C
CCR	IL36G
CCR	IL15RA
CCR	TNFRSF21
CCR	CXCL8
CCR	IL22RA2
CCR	TNFAIP8L2
CCR	IL18R1
CCR	IFNLR1
CCR	CXCR6
CCR	CCL3L3
CCR	TNFRSF1A
CCR	IL17RE
CCR	IFNGR2
CCR	IL17RC
CCR	TNFAIP8L3
CCR	ILVBL
CCR	TGFBRAP1
CCR	CCL4L1
CCR	CSF2RA
CCR	CCRN4L
CCR	CCL26
CCR	TNFAIP1
CCR	CCRL2
CCR	IFNA10
CCR	TNFRSF17
CCR	IFNA13
CCR	IL20
CCR	IL18BP
CCR	CCL3L1
CCR	TNFSF12-TNFSF13
CCR	IL5
CCR	IL23R
CCR	IL26
CCR	TNF
CCR	TGFA
CCR	CSF2
CCR	IL1F10
CCR	CXCL17
CCR	TNFSF13
CCR	IFNA4
CCR	IL37
CCR	IL12A
CCR	IL7R
CCR	IFNA1
CCR	IL1A
CCR	IL4
CCR	IL2
CCR	CCL22
CCR	CSF3R
CCR	IL10
CCR	IFNK
CCR	TGFB2
CCR	IL1R2
CCR	IL1B
CCR	IL17F
CCR	IL27RA
CCR	IL15
CCR	TNFSF8
CCR	IL36B
CCR	XCL1
CCR	CXCL16
CCR	TNFRSF19
CCR	IL3
CCR	CCL3
CCR	IFNA2
CCR	BMPR1B
CCR	IFNA21
CCR	TNFSF18
CCR	CCL8
CCR	IL17RB
CCR	TNFRSF25
CCR	IL22
CCR	IL10RB
CCR	IFNAR2
CCR	CCL18
CCR	IFNA16
CCR	CSF2RB
CCR	IL36A
CCR	TNFAIP3
CCR	IL13RA2
CCR	IL13RA1
CCR	CCR9
CCR	TNFRSF10A
CCR	IFNA7
CCR	IFNW1
CCR	XCL2
CCR	TNFSF14
CCR	CCR2
CCR	BMP15
CCR	BMP10
CCR	CCL15-CCL14
CCR	TGFBR1
CCR	IFNA5
CCR	BMP7
CCR	IFNA14
CCR	IL20RB
CCR	IL10RA
CCR	IFNA17
CCR	CCR6
CCR	TGFB3
CCR	CCL15
CCR	CCL4
CCR	CCL27
CCR	TNFRSF13B
Check-point	IDO1
Check-point	LAG3
Check-point	CTLA4
Check-point	TNFRSF9
Check-point	ICOS
Check-point	CD80
Check-point	PDCD1LG2
Check-point	TIGIT
Check-point	CD70
Check-point	TNFSF9
Check-point	ICOSLG
Check-point	KIR3DL1
Check-point	CD86
Check-point	PDCD1
Check-point	LAIR1
Check-point	TNFRSF8
Check-point	TNFSF15
Check-point	TNFRSF14
Check-point	IDO2
Check-point	CD276
Check-point	CD40
Check-point	TNFRSF4
Check-point	TNFSF14
Check-point	HHLA2
Check-point	CD244
Check-point	CD274
Check-point	HAVCR2
Check-point	CD27
Check-point	BTLA
Check-point	LGALS9
Check-point	TMIGD2
Check-point	CD28
Check-point	CD48
Check-point	TNFRSF25
Check-point	CD40LG
Check-point	ADORA2A
Check-point	VTCN1
Check-point	CD160
Check-point	CD44
Check-point	TNFSF18
Check-point	TNFRSF18
Check-point	BTNL2
Check-point	C10orf54
Check-point	CD200R1
Check-point	TNFSF4
Check-point	CD200
Check-point	NRP1
Cytolytic_activity	PRF1
Cytolytic_activity	GZMA
HLA	HLA-E
HLA	HLA-DPB2
HLA	HLA-C
HLA	HLA-J
HLA	HLA-DQB1
HLA	HLA-DQB2
HLA	HLA-DQA2
HLA	HLA-DQA1
HLA	HLA-A
HLA	HLA-DMA
HLA	HLA-DOB
HLA	HLA-DRB1
HLA	HLA-H
HLA	HLA-B
HLA	HLA-DRB5
HLA	HLA-DOA
HLA	HLA-DPB1
HLA	HLA-DRA
HLA	HLA-DRB6
HLA	HLA-L
HLA	HLA-F
HLA	HLA-G
HLA	HLA-DMB
HLA	HLA-DPA1
Inflammation-promoting	CCL5
Inflammation-promoting	CD19
Inflammation-promoting	CD8B
Inflammation-promoting	CXCL10
Inflammation-promoting	CXCL13
Inflammation-promoting	CXCL9
Inflammation-promoting	GNLY
Inflammation-promoting	GZMB
Inflammation-promoting	IFNG
Inflammation-promoting	IL12A
Inflammation-promoting	IL12B
Inflammation-promoting	IRF1
Inflammation-promoting	PRF1
Inflammation-promoting	STAT1
Inflammation-promoting	TBX21
MHC_class_I	B2M
MHC_class_I	HLA-A
MHC_class_I	TAP1
T_cell_co-inhibition	BTLA
T_cell_co-inhibition	C10orf54
T_cell_co-inhibition	CD160
T_cell_co-inhibition	CD244
T_cell_co-inhibition	CD274
T_cell_co-inhibition	CTLA4
T_cell_co-inhibition	HAVCR2
T_cell_co-inhibition	LAG3
T_cell_co-inhibition	LAIR1
T_cell_co-inhibition	TIGIT
T_cell_co-stimulation	CD2
T_cell_co-stimulation	CD226
T_cell_co-stimulation	CD27
T_cell_co-stimulation	CD28
T_cell_co-stimulation	CD40LG
T_cell_co-stimulation	ICOS
T_cell_co-stimulation	SLAMF1
T_cell_co-stimulation	TNFRSF18
T_cell_co-stimulation	TNFRSF25
T_cell_co-stimulation	TNFRSF4
T_cell_co-stimulation	TNFRSF8
T_cell_co-stimulation	TNFRSF9
T_cell_co-stimulation	TNFSF14
Type_I_IFN_Reponse	DDX4
Type_I_IFN_Reponse	IFIT1
Type_I_IFN_Reponse	IFIT2
Type_I_IFN_Reponse	IFIT3
Type_I_IFN_Reponse	IRF7
Type_I_IFN_Reponse	ISG20
Type_I_IFN_Reponse	MX1
Type_I_IFN_Reponse	MX2
Type_I_IFN_Reponse	RSAD2
Type_I_IFN_Reponse	TNFSF10
Type_II_IFN_Reponse	GPR146
Type_II_IFN_Reponse	SELP
Type_II_IFN_Reponse	AHR
EMT	VIM
EMT	CDH2
EMT	FOXC2
EMT	SNAI1
EMT	SNAI2
EMT	TWIST1
EMT	FN1
EMT	ITGB6
EMT	MMP2
EMT	MMP3
EMT	MMP9
EMT	SOX10
EMT	GCS
Angiogenesis	VEGFA
Angiogenesis	KDR
Angiogenesis	ESM1
Angiogenesis	PECAM1
Angiogenesis	ANGPTL4
Myeloid inflammation	IL-6
Myeloid inflammation	CXCL1
Myeloid inflammation	CXCL2
Myeloid inflammation	CXCL3
Myeloid inflammation	CXCL8
Myeloid inflammation	PTGS2
HYPOXIA	PGK1
HYPOXIA	PDK1
HYPOXIA	GBE1
HYPOXIA	PFKL
HYPOXIA	ALDOA
HYPOXIA	ENO2
HYPOXIA	PGM1
HYPOXIA	NDRG1
HYPOXIA	HK2
HYPOXIA	ALDOC
HYPOXIA	GPI
HYPOXIA	MXI1
HYPOXIA	SLC2A1
HYPOXIA	P4HA1
HYPOXIA	ADM
HYPOXIA	P4HA2
HYPOXIA	ENO1
HYPOXIA	PFKP
HYPOXIA	AK4
HYPOXIA	FAM162A
HYPOXIA	PFKFB3
HYPOXIA	VEGFA
HYPOXIA	BNIP3L
HYPOXIA	TPI1
HYPOXIA	ERO1A
HYPOXIA	KDM3A
HYPOXIA	CCNG2
HYPOXIA	LDHA
HYPOXIA	GYS1
HYPOXIA	GAPDH
HYPOXIA	BHLHE40
HYPOXIA	ANGPTL4
HYPOXIA	JUN
HYPOXIA	SERPINE1
HYPOXIA	LOX
HYPOXIA	GCK
HYPOXIA	PPFIA4
HYPOXIA	MAFF
HYPOXIA	DDIT4
HYPOXIA	SLC2A3
HYPOXIA	IGFBP3
HYPOXIA	NFIL3
HYPOXIA	FOS
HYPOXIA	RBPJ
HYPOXIA	HK1
HYPOXIA	CITED2
HYPOXIA	ISG20
HYPOXIA	GALK1
HYPOXIA	WSB1
HYPOXIA	PYGM
HYPOXIA	STC1
HYPOXIA	ZNF292
HYPOXIA	BTG1
HYPOXIA	PLIN2
HYPOXIA	CSRP2
HYPOXIA	VLDLR
HYPOXIA	JMJD6
HYPOXIA	EXT1
HYPOXIA	F3
HYPOXIA	PDK3
HYPOXIA	ANKZF1
HYPOXIA	UGP2
HYPOXIA	ALDOB
HYPOXIA	STC2
HYPOXIA	ERRFI1
HYPOXIA	ENO3
HYPOXIA	PNRC1
HYPOXIA	HMOX1
HYPOXIA	PGF
HYPOXIA	GAPDHS
HYPOXIA	CHST2
HYPOXIA	TMEM45A
HYPOXIA	BCAN
HYPOXIA	ATF3
HYPOXIA	CAV1
HYPOXIA	AMPD3
HYPOXIA	GPC3
HYPOXIA	NDST1
HYPOXIA	IRS2
HYPOXIA	SAP30
HYPOXIA	GAA
HYPOXIA	SDC4
HYPOXIA	STBD1
HYPOXIA	IER3
HYPOXIA	PKLR
HYPOXIA	IGFBP1
HYPOXIA	PLAUR
HYPOXIA	CAVIN3
HYPOXIA	CCN5
HYPOXIA	LARGE1
HYPOXIA	NOCT
HYPOXIA	S100A4
HYPOXIA	RRAGD
HYPOXIA	ZFP36
HYPOXIA	EGFR
HYPOXIA	EDN2
HYPOXIA	IDS
HYPOXIA	CDKN1A
HYPOXIA	RORA
HYPOXIA	DUSP1
HYPOXIA	MIF
HYPOXIA	PPP1R3C
HYPOXIA	DPYSL4
HYPOXIA	KDELR3
HYPOXIA	DTNA
HYPOXIA	ADORA2B
HYPOXIA	HS3ST1
HYPOXIA	CAVIN1
HYPOXIA	NR3C1
HYPOXIA	KLF6
HYPOXIA	GPC4
HYPOXIA	CCN1
HYPOXIA	TNFAIP3
HYPOXIA	CA12
HYPOXIA	HEXA
HYPOXIA	BGN
HYPOXIA	PPP1R15A
HYPOXIA	PGM2
HYPOXIA	PIM1
HYPOXIA	PRDX5
HYPOXIA	NAGK
HYPOXIA	CDKN1B
HYPOXIA	BRS3
HYPOXIA	TKTL1
HYPOXIA	MT1E
HYPOXIA	ATP7A
HYPOXIA	MT2A
HYPOXIA	SDC3
HYPOXIA	TIPARP
HYPOXIA	PKP1
HYPOXIA	ANXA2
HYPOXIA	PGAM2
HYPOXIA	DDIT3
HYPOXIA	PRKCA
HYPOXIA	SLC37A4
HYPOXIA	CXCR4
HYPOXIA	EFNA3
HYPOXIA	CP
HYPOXIA	KLF7
HYPOXIA	CCN2
HYPOXIA	CHST3
HYPOXIA	TPD52
HYPOXIA	LXN
HYPOXIA	B4GALNT2
HYPOXIA	PPARGC1A
HYPOXIA	BCL2
HYPOXIA	GCNT2
HYPOXIA	HAS1
HYPOXIA	KLHL24
HYPOXIA	SCARB1
HYPOXIA	SLC25A1
HYPOXIA	SDC2
HYPOXIA	CASP6
HYPOXIA	VHL
HYPOXIA	FOXO3
HYPOXIA	PDGFB
HYPOXIA	B3GALT6
HYPOXIA	SLC2A5
HYPOXIA	SRPX
HYPOXIA	EFNA1
HYPOXIA	GLRX
HYPOXIA	ACKR3
HYPOXIA	PAM
HYPOXIA	TGFBI
HYPOXIA	DCN
HYPOXIA	SIAH2
HYPOXIA	PLAC8
HYPOXIA	FBP1
HYPOXIA	TPST2
HYPOXIA	PHKG1
HYPOXIA	MYH9
HYPOXIA	CDKN1C
HYPOXIA	GRHPR
HYPOXIA	PCK1
HYPOXIA	INHA
HYPOXIA	HSPA5
HYPOXIA	NDST2
HYPOXIA	NEDD4L
HYPOXIA	TPBG
HYPOXIA	XPNPEP1
HYPOXIA	IL6
HYPOXIA	SLC6A6
HYPOXIA	MAP3K1
HYPOXIA	LDHC
HYPOXIA	AKAP12
HYPOXIA	TES
HYPOXIA	KIF5A
HYPOXIA	LALBA
HYPOXIA	COL5A1
HYPOXIA	GPC1
HYPOXIA	HDLBP
HYPOXIA	ILVBL
HYPOXIA	NCAN
HYPOXIA	TGM2
HYPOXIA	ETS1
HYPOXIA	HOXB9
HYPOXIA	SELENBP1
HYPOXIA	FOSL2
HYPOXIA	SULT2B1
HYPOXIA	TGFB3

## Sheet: Table S3
Table-S3: The Output of the Cox regression
gene	HR	coef	z	pvalue	lower	upper
ADM	1.00749	0.0074636	4.72283	2.3259e-06	1.00438	1.01062
C5AR2	1.01828	0.0181113	4.67486	2.94158e-06	1.01057	1.02604
DKK1	1.00286	0.00285868	4.62763	3.69866e-06	1.00165	1.00408
SPHK1	1.02368	0.0234022	4.47861	7.51312e-06	1.01325	1.03422
GPI	1.00324	0.00323662	4.22749	2.36309e-05	1.00174	1.00475
F2RL1	1.00654	0.0065162	4.16505	3.1129e-05	1.00346	1.00963
TXNRD1	1.0007	0.000700848	4.09256	4.2663e-05	1.00037	1.00104
VEGFC	1.00864	0.00859895	4.08943	4.32426e-05	1.00449	1.0128
TNFRSF11A	1.06277	0.0608744	4.08138	4.47684e-05	1.03215	1.09429
TH	1.25289	0.225452	3.9733	7.08825e-05	1.12102	1.40027
RAET1E	1.06229	0.0604277	3.94555	7.96179e-05	1.03088	1.09466
GCG	1.00297	0.00296872	3.9407	8.12457e-05	1.00149	1.00446
PTGES	1.00188	0.00187599	3.83482	0.000125657	1.00092	1.00284
LPGAT1	1.01078	0.0107182	3.82559	0.000130457	1.00524	1.01634
SEMA4B	1.00231	0.00230309	3.61825	0.000296599	1.00106	1.00356
UGT2B10	2.35747	0.857591	3.5637	0.000365667	1.47099	3.7782
EIF6	1.00235	0.00234797	3.53715	0.00040447	1.00105	1.00366
ADIPOQ	1.18231	0.167473	3.47979	0.000501814	1.07589	1.29927
ALPI	1.16856	0.155771	3.44571	0.000569559	1.06947	1.27682
INSL4	1.00485	0.00483797	3.41424	0.000639604	1.00206	1.00764
CACYBP	1.00838	0.0083479	3.40142	0.000670368	1.00354	1.01325
BIRC5	1.00659	0.00656499	3.359	0.000782258	1.00274	1.01045
ALOX12B	1.08667	0.083119	3.29733	0.000976072	1.03429	1.14171
HNF4A	1.02499	0.0246789	3.27935	0.00104046	1.00998	1.04022
CPS1	1.00085	0.000852758	3.2179	0.00129134	1.00033	1.00137
BTK	0.958998	-0.041866	-3.18955	0.00142494	0.934641	0.98399
REG3G	1.28049	0.24724	3.18924	0.00142647	1.09999	1.49061
GDPD2	1.0162	0.0160705	3.18472	0.00144894	1.0062	1.0263
HSD17B2	1.02143	0.0212078	3.10747	0.00188695	1.00786	1.03519
IL1R2	1.00789	0.00786214	3.10648	0.0018933	1.00291	1.01291
GHRHR	1.35968	0.307248	3.10265	0.00191796	1.11981	1.65093
GSTM2	0.915731	-0.0880324	-3.06325	0.0021895	0.865578	0.968791
SNAI1	1.01877	0.0185935	3.04941	0.00229289	1.00666	1.03102
CCR6	0.384438	-0.955973	-3.03578	0.00239915	0.207387	0.712642
SEMA4G	1.01531	0.015194	3.03511	0.0024045	1.0054	1.02532
CRABP1	1.00092	0.000920117	3.03422	0.00241157	1.00033	1.00152
CBLC	1.00451	0.00450301	3.0302	0.00244388	1.00159	1.00744
EHHADH	1.02715	0.0267871	3.01149	0.00259969	1.0094	1.04521
MIF	1.00226	0.00225422	3.00461	0.0026592	1.00078	1.00373
CYP4F11	1.00803	0.00800037	3.00359	0.00266815	1.00278	1.01331
APOC3	1.01543	0.0153145	3.00309	0.0026725	1.00533	1.02563
CAV3	0.252128	-1.37782	-2.99415	0.00275213	0.102311	0.621326
STARD4	1.02321	0.0229428	2.99352	0.00275782	1.00795	1.03869
TPM2	1.00272	0.00271344	2.99244	0.00276756	1.00094	1.0045
LCN15	1.01881	0.0186306	2.97432	0.00293641	1.00637	1.03139
RPE65	1.04772	0.0466154	2.97203	0.00295839	1.016	1.08043
ST6GALNAC3	1.12153	0.114697	2.96867	0.00299089	1.03974	1.20976
OAS1	1.00251	0.00250643	2.96815	0.00299597	1.00085	1.00417
LGR4	1.00662	0.00660226	2.9639	0.00303764	1.00224	1.01103
GPR31	0.155474	-1.86127	-2.95179	0.00315939	0.045178	0.535046
DPEP2	0.92868	-0.0739914	-2.9463	0.00321603	0.884076	0.975534
INHA	1.00255	0.00255053	2.93172	0.00337091	1.00085	1.00426
LIPH	1.00286	0.0028544	2.91634	0.00354167	1.00094	1.00478
SLC10A2	1.01069	0.010632	2.91526	0.00355396	1.00349	1.01794
FABP1	1.02732	0.0269559	2.91395	0.00356889	1.00886	1.04612
MOGAT3	1.21794	0.197163	2.9063	0.00365735	1.0663	1.39114
P2RX1	0.895443	-0.110437	-2.90146	0.00371434	0.831072	0.964799
UCN2	1.04313	0.0422258	2.85854	0.00425592	1.01336	1.07377
PLIN1	1.11674	0.110411	2.77875	0.00545692	1.03307	1.20718
ADRB2	0.946653	-0.0548226	-2.76464	0.0056985	0.910566	0.98417
CAV1	1.00081	0.000808245	2.75777	0.00581974	1.00023	1.00138
VIPR1	0.960376	-0.0404307	-2.7567	0.00583872	0.933162	0.988383
GOLM1	1.00107	0.00107354	2.75562	0.00585806	1.00031	1.00184
G0S2	1.00065	0.000649614	2.75354	0.0058955	1.00019	1.00111
IL16	0.947213	-0.0542318	-2.74309	0.00608635	0.911211	0.984637
CCDC3	1.00336	0.00335199	2.73589	0.00622123	1.00095	1.00577
PDGFB	1.01159	0.0115232	2.72746	0.00638245	1.00325	1.02
ST6GALNAC6	0.986307	-0.0137876	-2.71899	0.00654809	0.976553	0.996158
IL15RA	1.01748	0.0173306	2.71217	0.00668437	1.00482	1.0303
BMP15	0.0165663	-4.10038	-2.69792	0.00697734	0.000842451	0.325767
IL20RB	1.00597	0.00595095	2.69204	0.00710156	1.00162	1.01034
LIFR	0.984652	-0.0154667	-2.69183	0.00710617	0.973626	0.995804
ASAH2B	1.12127	0.114464	2.68821	0.0071836	1.03149	1.21886
FGF8	1.1774	0.163308	2.68357	0.00728404	1.04502	1.32655
GPER1	1.0181	0.0179421	2.64697	0.00812175	1.00467	1.03172
PTGR1	1.00135	0.0013477	2.64476	0.00817477	1.00035	1.00235
HSPA1A	1.00149	0.00148748	2.64147	0.00825482	1.00038	1.00259
TLR2	0.992788	-0.00723822	-2.6389	0.00831752	0.987465	0.998139
S100P	1.00014	0.000137055	2.63259	0.00847364	1.00004	1.00024
PAK1	1.00764	0.00760604	2.61447	0.00893654	1.00191	1.0134
NTS	1.00011	0.000105854	2.59852	0.0093627	1.00003	1.00019
UGT2B28	1.07064	0.0682536	2.57781	0.00994292	1.01649	1.12766
HGF	0.944422	-0.0571822	-2.57613	0.00999116	0.904216	0.986416
ESYT3	0.963107	-0.0375908	-2.57089	0.0101438	0.935898	0.991107
FGF2	1.05344	0.0520643	2.56043	0.0104543	1.01228	1.09628
ANGPTL5	0.40929	-0.893332	-2.55304	0.0106786	0.206152	0.812594
PSMD14	1.01178	0.0117124	2.55222	0.0107038	1.00272	1.02092
PTPRC	0.991604	-0.00843101	-2.5496	0.0107846	0.985198	0.998052
ROBO2	0.872389	-0.136519	-2.54865	0.010814	0.785445	0.968959
PRKCE	0.934958	-0.0672536	-2.54448	0.0109442	0.887756	0.984669
ALG8	1.00853	0.00848898	2.5438	0.0109654	1.00195	1.01514
IAPP	1.33514	0.289037	2.52559	0.0115506	1.06687	1.67087
IL33	0.991006	-0.00903516	-2.51638	0.0118566	0.984056	0.998004
CYP17A1	0.638285	-0.448971	-2.50373	0.0122891	0.449135	0.907094
ITGAL	0.985669	-0.0144351	-2.48434	0.0129791	0.974507	0.996958
CYP24A1	1.00065	0.000654074	2.47301	0.013398	1.00014	1.00117
TNFRSF17	0.9811	-0.0190807	-2.46799	0.0135874	0.966346	0.99608
CES4A	0.963091	-0.0376069	-2.45333	0.0141542	0.934586	0.992466
CYP4F3	1.00626	0.00623759	2.44983	0.0142923	1.00125	1.01129
STAT1	1.00104	0.00104047	2.44403	0.0145244	1.00021	1.00188
FUCA1	0.998076	-0.0019255	-2.44239	0.0145903	0.996535	0.99962
IL17F	0.0303542	-3.49482	-2.42166	0.0154499	0.00179393	0.513609
CRP	1.01963	0.0194398	2.41254	0.0158416	1.00365	1.03586
ELOVL2	1.02684	0.0264909	2.37228	0.0176789	1.00461	1.04957
AKR1B10	1.00023	0.000232748	2.34491	0.0190315	1.00004	1.00043
TNFSF14	1.05488	0.0534286	2.34441	0.0190571	1.0088	1.10307
HMGCLL1	0.775011	-0.254878	-2.33944	0.0193126	0.625995	0.959499
SEMA3A	1.00933	0.00928961	2.33934	0.0193176	1.00151	1.01722
TMSB10	1.00003	2.86054e-05	2.32906	0.0198558	1	1.00005
ACSM5	0.802469	-0.220062	-2.32869	0.0198754	0.666791	0.965755
PGS1	0.981304	-0.0188728	-2.3285	0.0198856	0.965838	0.997017
PTGDS	0.997603	-0.00239996	-2.30723	0.021042	0.995571	0.999639
NPY	1.00031	0.000312165	2.29045	0.0219953	1.00005	1.00058
SOX9	1.00368	0.00367222	2.28918	0.0220692	1.00053	1.00684
ADH1B	0.993281	-0.00674162	-2.28143	0.0225228	0.987545	0.999051
IL22RA1	1.00732	0.00728899	2.26433	0.023554	1.00098	1.01369
FHL2	1.00457	0.00456436	2.26247	0.0236685	1.00061	1.00855
FLT3	0.791636	-0.233654	-2.23483	0.0254287	0.644958	0.971672
CCL21	1.00037	0.000366607	2.2146	0.0267875	1.00004	1.00069
S100A2	1.00033	0.000326639	2.20535	0.0274295	1.00004	1.00062
ACSBG1	0.54246	-0.611642	-2.2022	0.027651	0.314741	0.934934
OLAH	1.0479	0.046784	2.19698	0.0280217	1.00506	1.09256
NFATC1	0.947572	-0.0538523	-2.18628	0.0287951	0.902912	0.994441
PLP1	1.12334	0.116304	2.18611	0.0288074	1.0121	1.24679
CD1E	0.97645	-0.0238315	-2.18578	0.0288315	0.955805	0.997541
PTGIS	1.00204	0.00204042	2.18509	0.028882	1.00021	1.00388
PLIN5	0.933258	-0.0690733	-2.17392	0.0297115	0.876912	0.993225
NOX1	1.02205	0.0218105	2.17123	0.0299139	1.00212	1.04237
BDNF	1.05265	0.0513132	2.14836	0.0316849	1.00451	1.1031
FGFR1	1.00268	0.00267192	2.13318	0.0329096	1.00022	1.00514
PTGDR	0.775078	-0.254792	-2.13223	0.0329881	0.61324	0.979626
PTX3	1.01049	0.0104372	2.13131	0.0330633	1.00084	1.02024
CMTM5	0.106109	-2.24329	-2.1285	0.0332959	0.0134475	0.837259
ALOXE3	1.15527	0.144335	2.12647	0.0334638	1.01137	1.31965
GK2	4.26749e-13	-28.4826	-2.12339	0.0337208	1.63083e-24	0.11167
PLAU	1.00044	0.000441442	2.11893	0.0340961	1.00003	1.00085
GMFG	0.994125	-0.00589233	-2.1179	0.0341834	0.988719	0.999561
SFTPA2	0.999969	-3.05836e-05	-2.11399	0.0345165	0.999941	0.999998
PRLR	1.02159	0.0213558	2.11385	0.034528	1.00156	1.04202
NMB	1.00332	0.0033184	2.10901	0.034944	1.00023	1.00642
RXFP1	0.789744	-0.236047	-2.10333	0.0354368	0.633811	0.984039
CD1B	0.952215	-0.0489644	-2.10276	0.035487	0.909733	0.99668
ITPKA	1.00363	0.00362232	2.09764	0.0359372	1.00024	1.00703
ST8SIA2	1.07509	0.0724036	2.08449	0.0371161	1.00433	1.15083
S100A6	1.00004	3.56179e-05	2.07807	0.0377031	1	1.00007
UTS2	0.88338	-0.124	-2.07717	0.037786	0.78584	0.993028
HSPA1B	1.00113	0.00113197	2.07696	0.0378048	1.00006	1.0022
MET	1.00063	0.000626294	2.07117	0.0383434	1.00003	1.00122
PIP5KL1	0.97985	-0.020356	-2.07066	0.038391	0.961151	0.998912
R3HDML	1.13927	0.130384	2.06972	0.0384785	1.00694	1.28898
AHNAK	1.00162	0.00162343	2.06739	0.0386974	1.00008	1.00317
PRTN3	1.12886	0.121205	2.06685	0.0387483	1.00629	1.26636
IL11RA	0.960421	-0.0403838	-2.06263	0.0391475	0.924264	0.997992
PPP3CC	0.96904	-0.0314498	-2.06091	0.0393118	0.940485	0.998461
IL17RD	1.02283	0.0225743	2.05912	0.0394831	1.00109	1.04505
CCL14	0.892782	-0.113412	-2.04675	0.0406829	0.800903	0.995203
UCN3	1.00042	0.000416574	2.0438	0.0409731	1.00002	1.00082
ACER1	0.198831	-1.6153	-2.04216	0.0411361	0.0421893	0.937056
SERINC2	1.00127	0.00126671	2.03916	0.0414342	1.00005	1.00249
MOGAT2	0.479674	-0.73465	-2.03894	0.0414557	0.236728	0.971944
TSKU	1.00135	0.00134536	2.03729	0.0416209	1.00005	1.00264
PRKCB	0.962536	-0.0381838	-2.03437	0.0419142	0.92777	0.998604
TRIM22	0.993953	-0.00606537	-2.03241	0.042112	0.988156	0.999784
ZYX	1.00176	0.00175902	2.03156	0.0421985	1.00006	1.00346
AGER	0.998958	-0.00104283	-2.02821	0.0425391	0.997952	0.999965
GIP	1.05969	0.0579755	2.02433	0.0429363	1.00185	1.12087
ITK	0.947941	-0.0534631	-2.01957	0.0434282	0.900011	0.998423
PTHLH	1.01038	0.0103279	2.00944	0.0444905	1.00025	1.02061
CHKB	0.956471	-0.0445045	-2.00465	0.0450001	0.915745	0.999008
LTB	0.995331	-0.00468031	-2.00412	0.0450569	0.990785	0.999897
NR2F2	1.00489	0.0048823	2.00322	0.0451539	1.00011	1.00971
CD79A	0.997742	-0.00226024	-2.00301	0.0451759	0.995538	0.999951
CD19	0.975423	-0.0248844	-1.9922	0.0463487	0.951833	0.999597
UGT1A1	1.04341	0.042492	1.99064	0.0465206	1.00066	1.08799
FITM1	0.733793	-0.309528	-1.98625	0.0470058	0.540663	0.995912
IFNL3	1.58967	0.463527	1.97504	0.0482638	1.00354	2.51813
NR1H4	1.04501	0.0440304	1.96796	0.0490724	1.00018	1.09186
PAFAH1B3	1.00207	0.00207036	1.96044	0.0499438	1	1.00415
DEFA3	1.17925	0.164882	1.95919	0.05009	0.999935	1.39073
IRF1	1.00468	0.00466695	1.95596	0.0504693	0.99999	1.00939
PCK1	1.00968	0.0096344	1.95344	0.0507681	0.999968	1.01949
HTR2C	1.02922	0.0287974	1.94123	0.0522309	0.999722	1.05958
EPHX1	0.999754	-0.000245724	-1.93538	0.0529434	0.999506	1
GAL	1.00639	0.00637443	1.93275	0.0532672	0.99991	1.01292
GDF10	0.971664	-0.0287452	-1.931	0.0534827	0.943724	1.00043
GH1	0.170476	-1.76916	-1.92969	0.0536453	0.0282666	1.02814
NR1I2	1.04126	0.0404313	1.92848	0.0537961	0.99934	1.08494
CYP27C1	1.03111	0.0306329	1.92103	0.0547276	0.999379	1.06384
INPP5A	0.980806	-0.0193802	-1.91733	0.0551956	0.961567	1.00043
CYP2B6	1.00422	0.00420689	1.91184	0.0558967	0.999894	1.00856
ANGPT1	0.96846	-0.0320485	-1.90141	0.057249	0.936989	1.00099
TECRL	2.00185	0.69407	1.90005	0.0574269	0.978351	4.09606
FGA	1.00007	7.27273e-05	1.89959	0.0574875	0.999998	1.00015
ARG2	0.981923	-0.0182421	-1.89954	0.057494	0.963614	1.00058
GSTZ1	1.02676	0.0264098	1.89712	0.0578117	0.999126	1.05516
RORA	0.946642	-0.0548339	-1.89302	0.0583547	0.894396	1.00194
PAK3	0.961439	-0.0393244	-1.88645	0.0592343	0.922949	1.00153
TUBB3	1.04338	0.0424669	1.88098	0.059975	0.998218	1.09059
RBP2	1.01238	0.0123004	1.87691	0.0605299	0.999456	1.02546
SMARCD3	0.986224	-0.0138716	-1.8679	0.0617761	0.971973	1.00068
CD247	0.970115	-0.0303405	-1.86418	0.0622958	0.939657	1.00156
KL	0.938318	-0.0636665	-1.86295	0.0624689	0.877526	1.00332
SFTPA1	0.999967	-3.29769e-05	-1.86018	0.0628595	0.999932	1
SEMA5A	1.01845	0.01828	1.85358	0.0637989	0.998951	1.03833
PLA2G4B	0.70188	-0.353992	-1.85282	0.0639088	0.482654	1.02068
GDF15	0.999254	-0.000745923	-1.85213	0.064007	0.998466	1.00004
ALG10	1.03972	0.0389473	1.848	0.0646021	0.997643	1.08356
TSLP	0.749054	-0.288944	-1.8468	0.0647756	0.551236	1.01786
TWIST1	1.01278	0.0127024	1.83491	0.0665185	0.999135	1.02662
FGR	0.989446	-0.0106102	-1.83481	0.0665338	0.978295	1.00072
CXCL17	0.999782	-0.00021844	-1.83112	0.0670823	0.999548	1.00002
DGKI	1.17638	0.162446	1.8304	0.0671899	0.988567	1.39989
CTSG	0.963464	-0.0372204	-1.83037	0.0671953	0.925819	1.00264
SEMA6B	1.01645	0.01632	1.8282	0.0675196	0.998824	1.03439
F2	1.00617	0.00614994	1.8228	0.0683341	0.999537	1.01284
DEGS2	0.986149	-0.0139479	-1.82235	0.0684026	0.971466	1.00105
LSR	1.00053	0.000533665	1.81715	0.0691936	0.999958	1.00111
MPL	0.60249	-0.506684	-1.81188	0.070005	0.348269	1.04228
GPIHBP1	0.977869	-0.0223791	-1.81021	0.0702626	0.95446	1.00185
A2M	0.99967	-0.000329767	-1.80641	0.0708536	0.999313	1.00003
TNFSF12	0.992543	-0.00748517	-1.80505	0.0710662	0.984509	1.00064
TNFRSF14	0.993218	-0.00680487	-1.80348	0.0713128	0.9859	1.00059
MTNR1A	0.844548	-0.168954	-1.80295	0.0713954	0.702844	1.01482
MAP3K8	0.986017	-0.0140819	-1.7946	0.0727168	0.970968	1.0013
WFDC2	0.999827	-0.00017292	-1.79011	0.0734359	0.999638	1.00002
IFNA1	2.98999	1.09527	1.78765	0.0738329	0.899806	9.93555
PLCZ1	0.53911	-0.617836	-1.7845	0.0743419	0.273509	1.06263
IL22RA2	0.940858	-0.0609636	-1.7815	0.0748314	0.879823	1.00613
LCN10	0.412798	-0.884797	-1.77616	0.0757068	0.155493	1.09589
UTS2B	0.450145	-0.798186	-1.77368	0.0761158	0.186336	1.08744
SDR42E1	0.934584	-0.0676542	-1.77323	0.0761903	0.867246	1.00715
FABP7	1.00068	0.00068308	1.77147	0.0764822	0.999927	1.00144
NUDT19	1.00509	0.00507461	1.77	0.0767269	0.999456	1.01075
BACH2	1.09053	0.0866632	1.7643	0.0776817	0.990435	1.20074
S100B	0.994967	-0.00504563	-1.76299	0.0779016	0.989402	1.00056
ABCA8	0.9568	-0.0441604	-1.76257	0.0779729	0.910951	1.00496
S100A7	1.00036	0.000356623	1.75784	0.078775	0.999959	1.00075
HTR3A	1.00347	0.00346612	1.75356	0.0795067	0.999592	1.00737
MASP2	0.831666	-0.184324	-1.75121	0.0799106	0.676636	1.02222
IL10	0.905695	-0.0990527	-1.73774	0.0822566	0.809958	1.01275
HDGF	1.00073	0.000727152	1.7317	0.0833264	0.999904	1.00155
ADRB1	0.979026	-0.0211967	-1.73016	0.0836023	0.955798	1.00282
CYP2C18	1.01083	0.0107755	1.72894	0.0838196	0.998561	1.02326
FSHB	1.3226	0.279597	1.7288	0.0838447	0.963304	1.8159
RXFP2	0.46059	-0.775246	-1.72203	0.0850633	0.190595	1.11306
RGN	0.975696	-0.0246039	-1.7175	0.085888	0.948682	1.00348
SMPDL3B	0.998257	-0.00174501	-1.71264	0.0867779	0.996265	1.00025
IL7R	0.994463	-0.00555194	-1.70545	0.0881112	0.988138	1.00083
FGFR4	1.01052	0.0104684	1.70016	0.0891005	0.998402	1.02279
IFNL2	1.3159	0.274519	1.69367	0.0903272	0.957757	1.80796
NPR3	1.01609	0.0159635	1.69075	0.090885	0.997461	1.03507
NEU4	1.08123	0.0780991	1.68915	0.0911902	0.987557	1.18379
DGKG	1.0752	0.072503	1.68637	0.0917244	0.988306	1.16972
GSTA1	0.998809	-0.00119149	-1.68232	0.0925062	0.997424	1.0002
CD79B	0.990138	-0.00991066	-1.67789	0.0933687	0.978742	1.00167
BRCA1	1.01909	0.0189082	1.67781	0.0933844	0.996825	1.04185
PIK3R5	0.967061	-0.0334938	-1.6751	0.0939154	0.929895	1.00571
UGT2B7	1.01877	0.0186008	1.66913	0.0950925	0.996764	1.04127
SCCPDH	1.00168	0.00168289	1.66761	0.0953938	0.999705	1.00367
S100A14	1.00031	0.000314303	1.66134	0.0966445	0.999944	1.00069
GDPD1	0.976694	-0.0235816	-1.6583	0.0972572	0.949848	1.0043
FADS6	0.960242	-0.0405704	-1.65804	0.097309	0.915277	1.00742
ZAP70	0.975378	-0.0249302	-1.65565	0.0977921	0.947013	1.00459
LTF	0.99919	-0.00081061	-1.65494	0.0979365	0.998231	1.00015
IFNA5	0.0933562	-2.37133	-1.6534	0.0982498	0.00561481	1.55221
TEK	0.979947	-0.0202569	-1.65276	0.0983807	0.956687	1.00377
SERPIND1	0.99701	-0.00299453	-1.65147	0.0986425	0.993473	1.00056
AGRN	1.00128	0.00127544	1.6471	0.0995367	0.999758	1.0028
IL37	1.00104	0.00104389	1.64706	0.0995463	0.999802	1.00229
CALCA	1.00006	5.59987e-05	1.6445	0.100072	0.999989	1.00012
BMP10	0.00184627	-6.29459	-1.64413	0.10015	1.01729e-06	3.35079
FA2H	1.0024	0.00239478	1.642	0.10059	0.999536	1.00527
SPNS2	1.00357	0.00356488	1.63709	0.101611	0.999297	1.00786
ALK	0.80093	-0.221982	-1.63374	0.102314	0.613675	1.04532
FYN	0.989114	-0.0109457	-1.62709	0.103718	0.976158	1.00224
TLR4	0.985358	-0.0147502	-1.6261	0.103928	0.967995	1.00303
NOS1	1.02193	0.0216977	1.6009	0.1094	0.995145	1.04945
LTC4S	0.274265	-1.29366	-1.59903	0.109813	0.0561728	1.33911
NFKBIZ	0.995093	-0.00491932	-1.59065	0.111687	0.989079	1.00114
S100A3	1.01388	0.013781	1.57996	0.114116	0.996691	1.03136
ACADL	0.958986	-0.0418784	-1.57964	0.114188	0.910429	1.01013
HMOX1	1.00196	0.0019531	1.57827	0.114503	0.999528	1.00439
PITPNM2	1.02095	0.0207363	1.57599	0.115027	0.994961	1.04762
INHBC	1.43855	0.363633	1.57453	0.115366	0.914831	2.26208
CD3G	0.971891	-0.0285112	-1.57419	0.115443	0.937996	1.00701
FUT6	1.01074	0.0106809	1.5709	0.116206	0.997358	1.0243
PLCB2	0.98751	-0.0125684	-1.56836	0.116796	0.972121	1.00314
THBS1	1.00069	0.000691334	1.56664	0.117199	0.999826	1.00156
HTR3C	0.583835	-0.538136	-1.5642	0.117771	0.297474	1.14586
PIGU	1.00634	0.00631742	1.55092	0.12092	0.998335	1.0144
ME1	1.00282	0.00281519	1.54411	0.122562	0.999242	1.00641
SEMG1	1.58812	0.462552	1.54031	0.123486	0.881595	2.86087
PLA2G1B	0.997455	-0.00254779	-1.52439	0.127412	0.994193	1.00073
IDH1	1.00104	0.00104398	1.51598	0.129524	0.999694	1.0024
ACOT11	1.06241	0.0605399	1.51534	0.129685	0.982394	1.14894
APOBEC1	1.009	0.0089585	1.50607	0.132049	0.997304	1.02083
CARD11	1.00532	0.00531064	1.50584	0.132108	0.9984	1.0123
TRHR	1.21077	0.191253	1.50432	0.132499	0.943717	1.55338
CHIT1	0.997518	-0.00248527	-1.50287	0.132873	0.99429	1.00076
PLCXD3	0.958998	-0.0418664	-1.49924	0.133812	0.90792	1.01295
GRAP2	0.936638	-0.0654585	-1.49859	0.133979	0.859788	1.02036
MC2R	0.294625	-1.22205	-1.4957	0.134732	0.0594021	1.4613
TNFAIP3	1.00362	0.00360982	1.4918	0.135751	0.998868	1.00839
GAST	1.06953	0.0672169	1.49002	0.13622	0.979023	1.1684
ANGPTL7	0.849657	-0.162923	-1.48946	0.136366	0.685703	1.05281
LTB4R2	0.943793	-0.0578479	-1.48783	0.136796	0.874544	1.01853
FOS	0.999666	-0.000333854	-1.48526	0.137475	0.999226	1.00011
CXCL3	1.00826	0.0082285	1.47921	0.139083	0.997329	1.01932
ABCA3	0.99892	-0.00108042	-1.47815	0.139367	0.99749	1.00035
ALOX5AP	0.998195	-0.0018064	-1.47464	0.140309	0.995802	1.00059
NRG3	0.624927	-0.470121	-1.46547	0.142792	0.333246	1.17191
SOAT2	1.06293	0.0610252	1.46144	0.143895	0.979398	1.15358
PLA2G3	0.97571	-0.0245894	-1.46026	0.144218	0.944034	1.00845
PMCH	0.773667	-0.256614	-1.45189	0.146533	0.547152	1.09396
DHH	0.712019	-0.33965	-1.44885	0.147379	0.449725	1.12729
DLL4	1.00853	0.00849584	1.4449	0.148486	0.996976	1.02022
CCL16	0.592197	-0.523916	-1.44076	0.149654	0.290359	1.20781
PLXNA2	0.991653	-0.00838197	-1.44075	0.149655	0.98041	1.00303
PLCD4	1.10117	0.0963752	1.43614	0.150964	0.965458	1.25596
RNASE3	1.16126	0.149504	1.43439	0.151461	0.946694	1.42445
TNFSF18	0.908275	-0.0962082	-1.43419	0.151518	0.796374	1.0359
DES	0.994318	-0.00569788	-1.43287	0.151894	0.986599	1.0021
DUOX1	0.994378	-0.00563822	-1.42949	0.152863	0.98672	1.00209
NEU1	0.997661	-0.00234141	-1.42763	0.153398	0.99446	1.00087
ISG15	1.00023	0.000228186	1.42408	0.154423	0.999914	1.00054
CGB5	1.00066	0.000656574	1.41743	0.156358	0.999749	1.00157
SERINC4	5016.21	8.52043	1.41716	0.156437	0.0382523	6.57799e+08
S100Z	0.791527	-0.233791	-1.41445	0.157229	0.572497	1.09436
FGF21	1.14186	0.13266	1.40897	0.158843	0.949445	1.37327
GFAP	0.858545	-0.152516	-1.4077	0.15922	0.694289	1.06166
GREM1	1.00366	0.00364989	1.40232	0.16082	0.99855	1.00879
PIK3R1	0.98722	-0.012862	-1.3963	0.162625	0.969557	1.00521
SLC27A6	1.03335	0.0328099	1.39539	0.162898	0.986813	1.08209
KNG1	1.0094	0.00935731	1.39493	0.163036	0.996217	1.02276
CLEC4M	0.505629	-0.681952	-1.39373	0.163399	0.193793	1.31924
KIR2DL3	0.775463	-0.254295	-1.39126	0.164147	0.541973	1.10954
G6PD	1.00044	0.00043925	1.39012	0.164493	0.99982	1.00106
GPR17	0.875298	-0.133191	-1.38894	0.16485	0.725322	1.05628
ACSL5	0.999114	-0.000886062	-1.37193	0.170086	0.99785	1.00038
SC5D	0.997546	-0.00245701	-1.37086	0.17042	0.994048	1.00106
PIK3R2	0.610417	-0.493612	-1.36911	0.170963	0.30112	1.23741
PDE3B	0.977697	-0.0225557	-1.36904	0.170986	0.94663	1.00978
UGT2B11	1.00618	0.00615815	1.36799	0.171314	0.997339	1.01509
PIGL	0.950865	-0.0503828	-1.3646	0.172378	0.884487	1.02222
PTGER4	0.987573	-0.0125053	-1.36346	0.172737	0.969978	1.00549
S100A12	1.00312	0.00311429	1.36198	0.173206	0.998634	1.00762
AZGP1	0.999617	-0.000382661	-1.36131	0.173417	0.999067	1.00017
SEMA3G	0.976127	-0.0241624	-1.35834	0.174357	0.942682	1.01076
IL3RA	0.980942	-0.0192422	-1.35795	0.17448	0.954073	1.00857
PRKCG	1.0736	0.071018	1.35533	0.175312	0.968814	1.18972
ACAD11	0.665829	-0.406723	-1.3501	0.176985	0.368921	1.20169
WFIKKN1	1.05222	0.0508995	1.34928	0.177248	0.977226	1.13296
EEF1A2	1.00053	0.000530318	1.3488	0.177403	0.99976	1.0013
CCL23	0.979287	-0.0209308	-1.34485	0.178674	0.949865	1.00962
CYP2W1	1.02664	0.0262872	1.33751	0.181057	0.987841	1.06695
BLNK	0.981625	-0.0185456	-1.3305	0.183353	0.955171	1.00881
ADH6	1.02377	0.0234967	1.32873	0.183938	0.988899	1.05988
CD1A	0.996116	-0.00389155	-1.3265	0.184676	0.990405	1.00186
SIN3B	0.988276	-0.0117931	-1.32637	0.184716	0.971203	1.00565
OLR1	0.997182	-0.00282192	-1.32248	0.186009	0.99302	1.00136
HSD3B7	1.00496	0.00494842	1.32156	0.186315	0.997612	1.01236
AQP9	1.00461	0.00459691	1.32062	0.186629	0.997777	1.01148
TNFRSF21	1.00072	0.000724134	1.3178	0.187572	0.999647	1.0018
CRIM1	1.00189	0.00188845	1.31697	0.18785	0.999078	1.00471
AMACR	0.972978	-0.0273942	-1.31219	0.189456	0.933969	1.01362
PGR	0.861465	-0.149121	-1.30787	0.190916	0.688947	1.07718
CCL22	1.00287	0.00286253	1.30587	0.191596	0.998567	1.00718
LIPK	1.03979	0.0390202	1.30454	0.192048	0.980587	1.10257
GHR	0.911105	-0.093097	-1.302	0.192916	0.791963	1.04817
IL12A	0.907485	-0.097078	-1.29968	0.193711	0.783899	1.05056
CUBN	0.833877	-0.18167	-1.29854	0.194101	0.633894	1.09695
SEMA3F	1.00362	0.00361126	1.29838	0.194157	0.998162	1.0091
PLA2G4F	0.988127	-0.0119443	-1.29724	0.194549	0.970455	1.00612
LCN6	0.746047	-0.292966	-1.29607	0.194951	0.479026	1.16191
AGTR1	0.952691	-0.0484642	-1.29471	0.195421	0.885298	1.02521
PLA1A	0.995116	-0.00489598	-1.29457	0.195467	0.987767	1.00252
B4GALNT2	1.00592	0.00590307	1.28992	0.197079	0.996938	1.01498
THRA	0.989971	-0.0100796	-1.28844	0.197591	0.974908	1.00527
INPP5D	0.989973	-0.0100781	-1.28755	0.197904	0.974901	1.00528
TNFSF15	0.990706	-0.00933765	-1.28405	0.199125	0.976686	1.00493
LCN1	1.06288	0.0609847	1.28013	0.200499	0.968132	1.16691
PGAP1	0.968717	-0.0317828	-1.28005	0.200528	0.922703	1.01703
LILRB3	0.962445	-0.0382788	-1.27171	0.203476	0.907307	1.02093
S1PR1	0.994156	-0.00586139	-1.27095	0.203747	0.98521	1.00318
AKR1B15	1.00933	0.00928972	1.27088	0.203773	0.994976	1.0239
DEFB1	1.00047	0.000468841	1.27025	0.203995	0.999745	1.00119
BPIFB2	0.999373	-0.00062717	-1.2699	0.20412	0.998406	1.00034
KIR2DL1	0.801497	-0.221274	-1.2664	0.205371	0.569081	1.12883
HNF4G	1.01276	0.0126806	1.265	0.205872	0.993058	1.03286
DOLPP1	1.00667	0.00664963	1.25257	0.210362	0.996252	1.0172
PTH1R	0.970138	-0.0303171	-1.24905	0.211647	0.925067	1.01741
AGT	1.00074	0.000739168	1.2452	0.213059	0.999576	1.0019
CRLF1	0.999709	-0.000291425	-1.24344	0.213707	0.999249	1.00017
A3GALT2	0.681272	-0.383794	-1.23922	0.215266	0.371276	1.2501
SORBS1	0.981512	-0.0186605	-1.23779	0.215794	0.952935	1.01095
SLURP1	0.797644	-0.226093	-1.23389	0.217245	0.556978	1.1423
SERPINA12	12.6219	2.53543	1.23221	0.217872	0.223699	712.169
HSD17B3	0.897878	-0.107721	-1.22993	0.218724	0.756252	1.06603
CX3CL1	0.998418	-0.00158367	-1.22767	0.219572	0.995896	1.00095
IFNL1	1.15087	0.140516	1.22716	0.219764	0.919513	1.44043
EGR1	0.999612	-0.000388558	-1.22709	0.219788	0.998991	1.00023
SLC44A4	0.999217	-0.00078367	-1.22061	0.222234	0.99796	1.00047
FADS3	0.985743	-0.0143597	-1.21721	0.223524	0.963212	1.0088
NPR1	1.00651	0.00648649	1.21655	0.223776	0.996044	1.01708
LTB4R	0.987036	-0.0130483	-1.20689	0.227473	0.966341	1.00818
PROK1	1.03693	0.0362668	1.19862	0.230675	0.977227	1.10029
DEFB119	0.0112814	-4.4846	-1.19672	0.231414	7.28747e-06	17.4643
CXCR2	0.944876	-0.0567015	-1.19615	0.231639	0.861043	1.03687
ADORA1	1.00517	0.00516036	1.19321	0.232787	0.996689	1.01373
CCR8	0.945208	-0.0563501	-1.1881	0.234793	0.861303	1.03729
NOD2	0.963196	-0.0374985	-1.18499	0.23602	0.905271	1.02483
LCNL1	0.841972	-0.172008	-1.17547	0.239805	0.632034	1.12164
IL18R1	1.0247	0.0243975	1.17386	0.240449	0.983795	1.0673
CD70	1.01403	0.0139289	1.1738	0.240477	0.990714	1.03789
PIGC	1.00996	0.00991269	1.17323	0.240705	0.993375	1.02683
NODAL	0.778542	-0.250332	-1.1721	0.241156	0.512255	1.18325
CCL28	0.992108	-0.00792345	-1.16953	0.24219	0.979021	1.00537
EPOR	0.989505	-0.0105507	-1.16942	0.242235	0.972161	1.00716
GSTP1	1.00012	0.000115353	1.16881	0.24248	0.999922	1.00031
CYP46A1	0.786694	-0.239916	-1.16739	0.243052	0.525862	1.1769
LIPM	1.02753	0.0271599	1.16534	0.24388	0.981651	1.07556
ALOX5	0.99714	-0.00286438	-1.16395	0.244445	0.992342	1.00196
GAL3ST1	1.01613	0.0160003	1.16358	0.244593	0.989109	1.04389
TGFB3	1.00758	0.00754688	1.16308	0.244797	0.994843	1.02047
OSTN	1.18007	0.165578	1.15802	0.246856	0.891665	1.56177
CBR1	0.999824	-0.000176197	-1.158	0.246865	0.999526	1.00012
VIP	0.783386	-0.24413	-1.15744	0.247091	0.51813	1.18444
TG	1.05947	0.057765	1.15661	0.247431	0.960672	1.16842
LDLR	1.00249	0.00248732	1.15658	0.247443	0.998274	1.00672
HTR3B	1.01021	0.0101574	1.15601	0.247678	0.992961	1.02776
PPP3R2	0.0161916	-4.12326	-1.15597	0.247692	1.48979e-05	17.5977
LCAT	0.985011	-0.0151024	-1.15299	0.248916	0.960045	1.01063
CYP3A5	1.00542	0.00540215	1.15178	0.249414	0.996217	1.0147
RNASE2	1.01171	0.0116461	1.15065	0.249876	0.991842	1.03198
TGFA	1.0026	0.00259928	1.14365	0.252771	0.998146	1.00708
ELN	0.998456	-0.00154483	-1.13988	0.254338	0.995808	1.00111
ULBP3	1.02639	0.026046	1.13579	0.256044	0.981278	1.07357
TINAGL1	1.00272	0.00271665	1.13025	0.258369	0.998008	1.00746
SH3BP2	1.01248	0.012405	1.12963	0.258631	0.990923	1.03451
IL1R1	0.997985	-0.0020166	-1.12666	0.259887	0.99449	1.00149
CYP2C8	0.912659	-0.0913932	-1.12572	0.260283	0.778399	1.07008
CD244	0.953824	-0.0472761	-1.11793	0.263597	0.877954	1.03625
FGF11	1.08734	0.0837314	1.11749	0.263787	0.938826	1.25934
CCRL2	0.985452	-0.0146548	-1.11115	0.266503	0.960305	1.01126
SST	0.999383	-0.00061708	-1.11107	0.266536	0.998296	1.00047
CEACAM1	1.00289	0.0028905	1.11005	0.266979	0.997789	1.00803
CALCRL	0.993391	-0.00663062	-1.10802	0.267855	0.981808	1.00511
PLCL1	0.934714	-0.067515	-1.10259	0.270205	0.829005	1.0539
NR1D1	1.00421	0.00420269	1.10036	0.271175	0.996722	1.01176
FABP12	0.554933	-0.588907	-1.10024	0.271226	0.194372	1.58434
SCARF1	0.990208	-0.00984076	-1.10023	0.271233	0.973	1.00772
SRD5A1	1.00797	0.00794017	1.09988	0.271385	0.99381	1.02234
TSHR	0.951204	-0.0500271	-1.09899	0.271773	0.870013	1.03997
MARCO	0.999237	-0.000763582	-1.09832	0.272066	0.997876	1.0006
TGFBR2	0.9988	-0.00120072	-1.09445	0.273756	0.996655	1.00095
PRKAG3	0.295278	-1.21984	-1.08806	0.276568	0.0328051	2.6578
EDN1	1.00201	0.00200681	1.08478	0.27802	0.998382	1.00565
SLC22A13	0.390171	-0.941171	-1.07245	0.283519	0.0698629	2.17903
SEMA3D	1.02055	0.0203426	1.07167	0.28387	0.98328	1.05924
APOF	0.87299	-0.135832	-1.06672	0.286097	0.680175	1.12046
IMPA2	0.998476	-0.00152552	-1.06009	0.289104	0.995663	1.0013
ORM2	0.998755	-0.00124561	-1.05517	0.291349	0.996447	1.00107
PLCG1	0.994199	-0.00581806	-1.05312	0.292285	0.983492	1.00502
SH2D1B	1.04862	0.0474712	1.05286	0.292406	0.959925	1.1455
IL25	0.165807	-1.79693	-1.05232	0.292653	0.00583577	4.71094
UGT8	1.00674	0.00671992	1.04682	0.295184	0.994155	1.01949
MSR1	0.996285	-0.00372216	-1.04596	0.295577	0.98936	1.00326
CACNA1H	1.00546	0.00544722	1.0441	0.29644	0.995233	1.0158
NKX2-3	1.006	0.00598195	1.03977	0.298446	0.99472	1.01741
UGT2A2	0.00689398	-4.97711	-1.02925	0.303364	5.27632e-07	90.076
BPIFB6	0.808305	-0.212816	-1.02888	0.303534	0.538904	1.21238
EDN2	1.00244	0.00243354	1.02823	0.303841	0.997797	1.0071
KLKB1	1.04477	0.0437946	1.02817	0.303868	0.961088	1.13573
PIP5K1B	0.987252	-0.01283	-1.0278	0.304045	0.963391	1.0117
CXCR3	0.991854	-0.00817923	-1.02668	0.30457	0.976487	1.00746
IL21	0.810456	-0.210159	-1.02603	0.304879	0.542475	1.21082
STAB2	1.12411	0.116994	1.02015	0.307656	0.897825	1.40743
BMP8A	0.975766	-0.0245329	-1.01942	0.308005	0.93081	1.02289
IL6	0.996666	-0.00333947	-1.01729	0.309018	0.990274	1.0031
IFNGR1	0.999046	-0.000954044	-1.01532	0.309952	0.997208	1.00089
LPA	0.355105	-1.03534	-1.01487	0.310168	0.048082	2.62259
HTR2B	0.994222	-0.00579475	-1.01424	0.310469	0.983151	1.00542
CYP4A22	0.691602	-0.368745	-1.01403	0.310568	0.339096	1.41055
SULT1B1	1.01776	0.0176	1.01086	0.312085	0.983611	1.05309
SPP1	1.00005	5.37408e-05	1.00999	0.312502	0.999949	1.00016
NR5A2	1.03506	0.0344617	1.00178	0.316449	0.967575	1.10726
LEPR	0.990413	-0.00963369	-0.997647	0.318451	0.971844	1.00934
NR2E1	1.09114	0.0872253	0.994034	0.320206	0.918733	1.29591
PNLIPRP1	0.228672	-1.47546	-0.991936	0.321229	0.0123904	4.22028
CPNE7	0.992907	-0.00711813	-0.990557	0.321902	0.979021	1.00699
CCL1	0.959509	-0.0413332	-0.986517	0.32388	0.883864	1.04163
SDC1	0.999808	-0.000191886	-0.986234	0.324018	0.999427	1.00019
OBP2A	1.00423	0.00422268	0.985097	0.324576	0.99583	1.0127
GBA	1.00243	0.00242714	0.98342	0.325401	0.997593	1.00729
NR4A3	0.994785	-0.00522816	-0.982015	0.326093	0.984459	1.00522
JUND	0.999385	-0.000615593	-0.981334	0.326428	0.998157	1.00061
IL4R	1.00295	0.00294654	0.975499	0.329313	0.997031	1.00891
PNPLA6	0.994471	-0.00554481	-0.975421	0.329352	0.983452	1.00561
PIP4K2C	1.00106	0.00105908	0.971707	0.331196	0.998923	1.0032
CYP11B2	0.000229637	-8.37901	-0.970507	0.331794	1.02818e-11	5128.8
RORC	0.996834	-0.00317151	-0.969803	0.332145	0.990465	1.00324
ZPBP2	1.03179	0.0312952	0.965963	0.334063	0.968309	1.09943
S100A8	1.00004	3.87375e-05	0.964955	0.334567	0.99996	1.00012
GPAT2	1.00916	0.00911865	0.964121	0.334985	0.990626	1.02804
UGT1A8	1.01277	0.0126843	0.963063	0.335516	0.986956	1.03925
QKI	0.993346	-0.0066759	-0.962671	0.335713	0.979936	1.00694
NCR2	0.541354	-0.613682	-0.961699	0.336201	0.154992	1.89083
ALOX12	0.963787	-0.0368849	-0.959485	0.337315	0.893838	1.03921
GNRH1	0.960886	-0.0398992	-0.959447	0.337333	0.885675	1.04248
PMP2	0.396082	-0.926135	-0.954931	0.339612	0.0591905	2.65044
OPRM1	3.91816	1.36562	0.95409	0.340038	0.236988	64.7795
ADCYAP1R1	0.816742	-0.202432	-0.952994	0.340593	0.53861	1.2385
LPL	0.999017	-0.000983276	-0.949599	0.342316	0.996992	1.00105
BPI	0.746478	-0.292389	-0.943975	0.345182	0.406784	1.36984
GPD1	0.986351	-0.0137426	-0.943257	0.345549	0.958584	1.01492
DKKL1	1.04861	0.0474665	0.943052	0.345654	0.950104	1.15733
HSPA6	1.00132	0.00131893	0.941773	0.346309	0.998575	1.00407
KIR3DL1	0.912354	-0.0917272	-0.936428	0.349053	0.752982	1.10546
PGLYRP3	0.986789	-0.013299	-0.935979	0.349284	0.959687	1.01466
FGF22	0.589511	-0.528462	-0.926745	0.354059	0.1928	1.80251
CSF2	1.00306	0.00305359	0.924367	0.355295	0.996585	1.00957
RDH10	0.999306	-0.000694299	-0.919098	0.358044	0.997827	1.00079
CHAT	0.945172	-0.0563886	-0.913853	0.360794	0.837506	1.06668
APOBR	0.994911	-0.0051024	-0.909221	0.363234	0.984028	1.00591
CCK	1.02167	0.0214421	0.90759	0.364095	0.975444	1.07009
MCHR2	0.734789	-0.308172	-0.903924	0.366036	0.376674	1.43338
DDX17	0.998968	-0.00103276	-0.903691	0.366159	0.996733	1.00121
THEM5	1.00298	0.00297252	0.90181	0.367158	0.996518	1.00948
ACSL1	0.99838	-0.00162084	-0.900734	0.36773	0.994865	1.00191
CCL3	0.995481	-0.00452911	-0.897388	0.369512	0.985682	1.00538
PLA2G5	0.962819	-0.0378901	-0.894791	0.370899	0.886136	1.04614
LIPN	0.881409	-0.126233	-0.894069	0.371285	0.668338	1.16241
AZU1	0.982709	-0.0174421	-0.88994	0.373498	0.945676	1.02119
RETN	0.997179	-0.00282537	-0.887586	0.374764	0.990977	1.00342
SDR42E2	0.834281	-0.181185	-0.887068	0.375042	0.559054	1.24501
PIGM	0.993438	-0.00658316	-0.885296	0.375997	0.979065	1.00802
ACACB	0.967484	-0.0330564	-0.882333	0.377597	0.898988	1.0412
ACOT4	1.01101	0.0109515	0.88045	0.378616	0.986662	1.03596
STARD10	0.998947	-0.00105369	-0.876206	0.380918	0.996595	1.0013
GIPR	0.984039	-0.0160896	-0.875351	0.381383	0.94922	1.02014
PCCB	1.00601	0.00598826	0.87236	0.383012	0.992562	1.01963
DGKE	0.966982	-0.0335759	-0.87156	0.383448	0.896658	1.04282
AKR1C2	1.00016	0.000156762	0.870872	0.383824	0.999804	1.00051
CMTM2	0.91442	-0.0894656	-0.868833	0.384939	0.747301	1.11891
CLDN4	1.00034	0.000338475	0.867492	0.385673	0.999574	1.0011
NR0B1	1.00196	0.00196027	0.86163	0.388891	0.997504	1.00644
MMP9	1.00043	0.000432303	0.86115	0.389156	0.999449	1.00142
FLT1	1.00605	0.00602998	0.859199	0.390231	0.992304	1.01998
INHBB	1.00143	0.00142829	0.857639	0.391092	0.998166	1.0047
MTTP	0.984243	-0.0158827	-0.856721	0.391599	0.949121	1.02066
SLC27A3	0.995508	-0.00450207	-0.855522	0.392262	0.985293	1.00583
CST4	0.997892	-0.00210986	-0.85505	0.392523	0.993078	1.00273
CYP2J2	1.00957	0.00952467	0.852483	0.393946	0.987703	1.03192
MUC4	1.00213	0.00213156	0.850422	0.39509	0.997223	1.00707
IL18RAP	0.955947	-0.0450528	-0.847937	0.396473	0.861405	1.06086
CXCL10	1.00043	0.000428913	0.847324	0.396815	0.999437	1.00142
BMP3	0.997233	-0.00277103	-0.847311	0.396822	0.990861	1.00365
LMBR1L	0.990544	-0.00950113	-0.844771	0.398239	0.968948	1.01262
BPHL	0.990059	-0.00999112	-0.84276	0.399363	0.967319	1.01333
ABCB11	1.20491	0.186407	0.84244	0.399542	0.780926	1.85909
CR2	0.99613	-0.00387782	-0.839592	0.401137	0.987153	1.00519
CYP11B1	0.232974	-1.45683	-0.839184	0.401366	0.00775561	6.9984
TTC7B	1.03583	0.0352069	0.837731	0.402182	0.953931	1.12477
DAB2IP	0.995186	-0.00482598	-0.828172	0.407573	0.983884	1.00662
JUN	0.999558	-0.000441783	-0.826988	0.408244	0.998512	1.00061
ACSBG2	0.864953	-0.14508	-0.825427	0.409129	0.612891	1.22068
FCER1G	0.999467	-0.000532657	-0.823741	0.410087	0.998202	1.00073
CYP4A11	0.787241	-0.239221	-0.822509	0.410787	0.445186	1.39211
GC	0.968096	-0.032424	-0.821522	0.411349	0.896031	1.04596
GRHL1	0.993462	-0.00655956	-0.81667	0.414117	0.977945	1.00923
OGN	1.00128	0.00128403	0.815795	0.414618	0.998201	1.00438
ENDOU	0.827254	-0.189644	-0.814395	0.415419	0.524112	1.30573
NPPB	1.01488	0.0147738	0.80656	0.41992	0.979095	1.05198
CYP7A1	0.259855	-1.34763	-0.803911	0.421448	0.00972355	6.94445
CCL15-CCL14	0.883166	-0.124242	-0.803152	0.421887	0.652181	1.19596
DCD	0.197339	-1.62283	-0.802563	0.422227	0.00374997	10.3847
S100A7A	1.03319	0.0326495	0.800416	0.42347	0.953803	1.11918
LYPLA1	1.00091	0.000908208	0.799566	0.423962	0.998683	1.00314
SLIT2	0.991047	-0.00899376	-0.798458	0.424605	0.969407	1.01317
DHRS2	0.997767	-0.00223586	-0.795673	0.426222	0.992287	1.00328
GH2	0.943041	-0.0586455	-0.793914	0.427246	0.815931	1.08995
INPP5E	0.99123	-0.00880889	-0.792797	0.427896	0.969877	1.01305
CALCB	1.01153	0.0114652	0.791872	0.428435	0.98323	1.04065
OPRD1	1.03214	0.0316346	0.790143	0.429444	0.954244	1.1164
PLA2G12B	0.996866	-0.00313913	-0.78723	0.431147	0.989105	1.00469
SEMA6A	1.01812	0.0179562	0.784544	0.432721	0.973456	1.06483
SULT2A1	1.14283	0.133504	0.783452	0.433361	0.818335	1.59598
AKT3	1.00652	0.00650171	0.780978	0.434815	0.990233	1.02308
SEMA6D	0.985341	-0.0147671	-0.780099	0.435333	0.949454	1.02259
STAR	0.81284	-0.207221	-0.774222	0.438799	0.48104	1.3735
CXCL11	1.00161	0.00160579	0.773409	0.43928	0.997539	1.00569
LRAT	1.01403	0.0139306	0.771401	0.440469	0.978765	1.05056
TCHHL1	0.934613	-0.0676223	-0.769496	0.441599	0.786737	1.11029
LCLAT1	1.01031	0.0102592	0.768811	0.442006	0.984231	1.03708
BPIFB4	1.00128	0.00127779	0.766885	0.44315	0.998014	1.00455
PLCB4	0.989892	-0.0101598	-0.762824	0.445568	0.964386	1.01607
PAK6	0.606059	-0.500777	-0.761893	0.446124	0.167124	2.19782
GKN1	0.990926	-0.00911575	-0.758372	0.448228	0.967853	1.01455
ETNPPL	0.992885	-0.00714019	-0.758239	0.448308	0.974728	1.01138
ACVRL1	0.995552	-0.00445807	-0.754253	0.450698	0.984085	1.00715
DHRS9	1.00234	0.00233433	0.753235	0.451309	0.996267	1.00844
SLC11A1	0.994494	-0.00552077	-0.752602	0.451689	0.980298	1.0089
TNFRSF9	1.01217	0.0120939	0.749755	0.453402	0.980668	1.04468
KLRC4	0.941918	-0.0598373	-0.747208	0.454938	0.805096	1.10199
EDNRB	0.994948	-0.00506497	-0.746055	0.455634	0.981797	1.00828
PIK3C2G	0.988978	-0.0110835	-0.737708	0.460692	0.96028	1.01853
FAAH2	1.00377	0.00376052	0.732923	0.463606	0.993724	1.01391
PLIN2	1.00088	0.000879889	0.731041	0.464754	0.998522	1.00324
SPINK5	0.998957	-0.00104336	-0.724716	0.468626	0.996142	1.00178
RARRES2	0.999418	-0.000582328	-0.723569	0.46933	0.997843	1.001
BPIFA1	0.999991	-9.1784e-06	-0.71981	0.471642	0.999966	1.00002
STAT5B	0.994893	-0.00512035	-0.718796	0.472267	0.981099	1.00888
PLA2G10	0.998329	-0.00167242	-0.718511	0.472442	0.993785	1.00289
FGF17	1.09186	0.0878869	0.717174	0.473267	0.858731	1.38829
DPEP1	0.996126	-0.00388143	-0.711699	0.476651	0.985535	1.00683
OPRK1	0.970614	-0.0298261	-0.71156	0.476738	0.894061	1.05372
ACTA1	1.00688	0.00685908	0.710588	0.477339	0.988013	1.02611
UGT1A4	0.506396	-0.680437	-0.709457	0.478041	0.0772871	3.31798
IFNA21	0.401317	-0.913005	-0.707526	0.47924	0.0319949	5.03377
TNFRSF11B	1.00449	0.00447707	0.707093	0.479509	0.992099	1.01703
RXFP3	2.07501	0.729965	0.706357	0.479966	0.27376	15.7279
INS	1.00157	0.00156998	0.703641	0.481656	0.997201	1.00596
COLEC10	0.905943	-0.0987786	-0.697054	0.485769	0.686244	1.19598
ID2	0.998734	-0.00126667	-0.696868	0.485886	0.995182	1.0023
IL12B	1.017	0.0168524	0.694133	0.487598	0.969735	1.06656
PON3	0.998911	-0.00108927	-0.691183	0.489451	0.995831	1.002
PDGFRB	1.00123	0.00123376	0.688433	0.49118	0.997724	1.00476
DGKH	0.98766	-0.0124163	-0.687572	0.491722	0.953315	1.02324
ENG	0.999349	-0.000651697	-0.686167	0.492608	0.99749	1.00121
CNR1	0.985956	-0.0141438	-0.684561	0.493621	0.946827	1.0267
DEFA4	1.08843	0.0847341	0.683864	0.494061	0.853752	1.38761
EREG	1.00077	0.000768315	0.683276	0.494433	0.998565	1.00298
PNPLA7	0.990401	-0.00964562	-0.675101	0.499612	0.963051	1.01853
CERS6	1.00458	0.00457336	0.66736	0.504542	0.991181	1.01817
PLA2G2C	0.923746	-0.0793183	-0.665565	0.505689	0.731326	1.16679
ST8SIA1	0.95157	-0.0496423	-0.663225	0.507187	0.821728	1.10193
PNPLA2	1.00148	0.001483	0.661235	0.508462	0.997091	1.0059
TNFAIP8L3	1.00903	0.00899009	0.658357	0.510309	0.982383	1.0364
KLRK1	0.945743	-0.0557845	-0.658266	0.510367	0.801011	1.11663
PC	0.996649	-0.00335653	-0.657514	0.51085	0.986727	1.00667
TAZ	0.994464	-0.00555094	-0.65598	0.511837	0.978107	1.0111
EPPIN	0.875093	-0.133426	-0.651546	0.514694	0.58579	1.30727
ACSM3	0.993307	-0.00671586	-0.650747	0.51521	0.973417	1.0136
FLT4	1.00898	0.00894043	0.649869	0.515777	0.982138	1.03656
WNT4	0.993933	-0.00608537	-0.648214	0.516846	0.975812	1.01239
PNLIP	0.544708	-0.607506	-0.646978	0.517646	0.0864755	3.4311
UGT2B17	1.01302	0.012933	0.644551	0.519218	0.973951	1.05365
CHGB	0.999598	-0.000402309	-0.643488	0.519908	0.998374	1.00082
TTR	1.00229	0.00229055	0.642812	0.520346	0.995318	1.00932
KLRD1	0.957932	-0.0429787	-0.638507	0.523144	0.839536	1.09302
CYP2C19	1.75159	0.560525	0.632866	0.526821	0.308695	9.93885
FGF10	0.933239	-0.0690941	-0.630855	0.528136	0.752949	1.1567
FUT3	1.0016	0.00159881	0.630722	0.528222	0.996636	1.00659
SCG2	1.00036	0.000355579	0.628068	0.529959	0.999246	1.00147
NCR1	1.05395	0.0525494	0.62236	0.533705	0.893203	1.24364
RXRG	0.985274	-0.0148351	-0.621102	0.534532	0.940213	1.0325
JAK2	0.993222	-0.00680085	-0.618218	0.536431	0.972037	1.01487
CYP2S1	0.998699	-0.00130164	-0.618015	0.536566	0.994585	1.00283
CNTFR	1.00924	0.00919981	0.610465	0.541554	0.979868	1.0395
HLA-E	0.999904	-9.57537e-05	-0.609801	0.541994	0.999597	1.00021
UMODL1	0.992637	-0.00739067	-0.608919	0.542578	0.969302	1.01653
INSL5	1.35712	0.305363	0.608234	0.543032	0.507309	3.63047
IL1B	0.995223	-0.00478868	-0.607851	0.543286	0.979974	1.01071
ACSM2A	0.198405	-1.61744	-0.605927	0.544563	0.00106019	37.13
AKR1D1	0.754086	-0.282249	-0.603763	0.546001	0.301646	1.88514
TRH	1.00859	0.0085531	0.602303	0.546972	0.980905	1.03706
PLCH1	0.995698	-0.00431114	-0.597412	0.550232	0.981714	1.00988
TNFRSF1B	0.998426	-0.00157558	-0.59529	0.55165	0.99326	1.00362
PGLYRP1	0.959518	-0.0413238	-0.593743	0.552684	0.837164	1.09975
NR4A1	0.99942	-0.000579996	-0.59339	0.55292	0.997507	1.00134
GPC2	1.00628	0.00626242	0.590685	0.554731	0.985588	1.02741
HSD3B2	0.860687	-0.150024	-0.588116	0.556454	0.522048	1.41899
MDK	1.0001	9.85423e-05	0.58641	0.5576	0.999769	1.00043
LTBP4	1.00139	0.00139154	0.583462	0.559582	0.996722	1.00608
VDR	1.00202	0.00201595	0.581216	0.561095	0.995229	1.00885
IKBKE	1.00522	0.00520365	0.574546	0.565598	0.987531	1.02322
RAET1L	1.01184	0.011773	0.573942	0.566007	0.971969	1.05335
SSTR5	0.961267	-0.039503	-0.568013	0.570026	0.838777	1.10164
PCSK1	0.99968	-0.000319719	-0.566269	0.571211	0.998575	1.00079
PNOC	0.984224	-0.0159013	-0.563508	0.573089	0.931268	1.04019
BMPR2	0.997045	-0.00295943	-0.562696	0.573642	0.98682	1.00738
LEFTY2	0.981183	-0.0189964	-0.560844	0.574904	0.918161	1.04853
ADTRP	0.988537	-0.0115288	-0.559307	0.575952	0.949396	1.02929
NDP	0.997222	-0.00278176	-0.557683	0.577061	0.98752	1.00702
APOH	0.999338	-0.000662228	-0.556836	0.577639	0.997011	1.00167
CYP3A43	0.597923	-0.514294	-0.55633	0.577985	0.09767	3.66041
PCSK2	0.999854	-0.00014577	-0.555604	0.578482	0.99934	1.00037
FCGR3B	0.988463	-0.0116041	-0.554206	0.579438	0.948719	1.02987
SLC27A2	1.00197	0.00196683	0.554096	0.579513	0.995022	1.00896
SGPL1	1.00178	0.00177467	0.551137	0.58154	0.995474	1.00812
COLEC12	0.997555	-0.00244766	-0.548591	0.583286	0.98887	1.00632
CCL8	1.00217	0.00216419	0.547928	0.583741	0.994438	1.00995
AVPR1B	1.10325	0.0982606	0.547869	0.583782	0.776266	1.56797
ALG1	0.99524	-0.00477172	-0.546922	0.584433	0.978366	1.0124
PLCD1	0.996196	-0.00381169	-0.543178	0.587007	0.982588	1.00999
CRABP2	1.00004	4.42339e-05	0.538052	0.590541	0.999883	1.00021
IL1RL2	1.0113	0.0112351	0.535526	0.592286	0.970558	1.05375
IL2RA	1.00389	0.00388109	0.533786	0.593489	0.989684	1.0183
GAL3ST2	1.01021	0.0101622	0.533545	0.593656	0.973197	1.04864
PDIA2	1.00206	0.00205901	0.532541	0.594351	0.994496	1.00968
FUT5	0.599239	-0.512095	-0.531243	0.59525	0.0905898	3.96388
CCL2	0.999359	-0.000641093	-0.527636	0.597752	0.996982	1.00174
INPP1	1.00463	0.00462299	0.527156	0.598085	0.987513	1.02205
GLP2R	1.00868	0.00864491	0.525166	0.599468	0.976658	1.04176
CDH1	1.00029	0.000292972	0.524118	0.600196	0.999198	1.00139
STRA6	1.00266	0.00265562	0.524021	0.600264	0.992749	1.01267
CAMP	0.993645	-0.00637559	-0.522153	0.601563	0.970148	1.01771
CXCL13	0.999729	-0.000270641	-0.513749	0.607428	0.998698	1.00076
AVPR2	0.976469	-0.0238123	-0.512774	0.608109	0.891518	1.06951
PI15	0.997557	-0.00244562	-0.512089	0.608589	0.988263	1.00694
MPO	1.04194	0.0410832	0.511451	0.609035	0.89016	1.2196
PEX13	0.996095	-0.00391287	-0.511143	0.609251	0.981261	1.01115
IL36B	1.10705	0.101703	0.508728	0.610943	0.74817	1.63809
CYP4F12	1.01343	0.0133413	0.506176	0.612733	0.962407	1.06716
ETNK2	1.00473	0.00471393	0.500366	0.616817	0.986343	1.02345
AGPAT4	1.01534	0.0152223	0.500141	0.616975	0.956542	1.07775
S100A5	0.995374	-0.00463718	-0.499281	0.617581	0.977418	1.01366
CGB8	1.02118	0.0209621	0.496009	0.619888	0.940006	1.10937
FGF20	0.976853	-0.0234193	-0.495337	0.620362	0.890399	1.0717
PRLHR	0.957956	-0.0429533	-0.494008	0.6213	0.807858	1.13594
IGF1	0.967914	-0.0326117	-0.493001	0.622012	0.850218	1.1019
CXCL14	0.999942	-5.77545e-05	-0.491556	0.623033	0.999712	1.00017
CYP2A7	0.981346	-0.0188301	-0.4892	0.6247	0.910035	1.05825
IL19	0.951563	-0.0496489	-0.484987	0.627686	0.778572	1.16299
CXCL2	0.999612	-0.000387833	-0.478953	0.631972	0.998027	1.0012
AKR1C3	1.00017	0.000169253	0.477312	0.63314	0.999474	1.00086
SULT1E1	1.01046	0.0104051	0.474576	0.635089	0.967957	1.05483
FPR1	0.997398	-0.00260532	-0.472599	0.6365	0.986679	1.00823
AWAT1	0.96509	-0.0355335	-0.471906	0.636994	0.832673	1.11857
PLA2G2A	0.999852	-0.000147668	-0.465811	0.641351	0.999231	1.00047
ITGB8	1.00171	0.00171336	0.459503	0.645873	0.994421	1.00906
GDNF	0.983225	-0.0169173	-0.459095	0.646166	0.914717	1.05686
ACHE	0.998739	-0.00126208	-0.458678	0.646466	0.993367	1.00414
RAC3	1.00102	0.00101449	0.457888	0.647033	0.996678	1.00537
ALDH8A1	0.953679	-0.047428	-0.456924	0.647726	0.778124	1.16884
IL17B	1.0641	0.0621269	0.454013	0.649819	0.813773	1.39142
NR2C1	0.99218	-0.00785035	-0.450064	0.652664	0.958834	1.02669
GALR3	1.04407	0.0431285	0.447523	0.654497	0.864369	1.26114
ESRRG	0.977966	-0.0222803	-0.444147	0.656936	0.886388	1.07901
ADM2	0.996573	-0.00343327	-0.444145	0.656937	0.981588	1.01179
LCN2	0.999957	-4.28352e-05	-0.439411	0.660364	0.999766	1.00015
NR2F1	0.998321	-0.00168064	-0.438985	0.660672	0.990858	1.00584
TPTE2	0.924942	-0.0780242	-0.438066	0.661338	0.652389	1.31136
CKLF	0.998727	-0.00127407	-0.430256	0.667009	0.992947	1.00454
CGA	1.00011	0.000110064	0.42573	0.670305	0.999603	1.00062
NR0B2	0.998598	-0.00140262	-0.419003	0.675214	0.992068	1.00517
ST8SIA6	0.979603	-0.0206076	-0.41824	0.675772	0.889426	1.07892
ANGPT4	1.0337	0.033147	0.416568	0.676994	0.884431	1.20817
IL23A	0.997922	-0.00208036	-0.415203	0.677994	0.98817	1.00777
TMSB15A	1.00199	0.00198417	0.410631	0.681343	0.992542	1.01152
PTH2R	1.01181	0.0117362	0.407638	0.68354	0.956291	1.07054
CYP19A1	0.95011	-0.0511777	-0.407581	0.683581	0.742836	1.21522
IL31RA	0.993197	-0.00682656	-0.404593	0.685776	0.960889	1.02659
DKK3	0.999394	-0.000606178	-0.401479	0.688067	0.996441	1.00236
PROC	0.997162	-0.00284242	-0.400154	0.689043	0.983375	1.01114
DEFA6	0.994092	-0.00592504	-0.39845	0.690298	0.965538	1.02349
C5	0.999212	-0.000788659	-0.394525	0.693193	0.995304	1.00313
CXCR1	1.01767	0.0175193	0.392927	0.694373	0.932516	1.11061
MLXIPL	1.00798	0.00795161	0.391896	0.695135	0.968685	1.04888
ACADVL	0.999593	-0.000407325	-0.391317	0.695563	0.997556	1.00163
CES3	0.996603	-0.00340231	-0.391071	0.695745	0.979754	1.01374
IFNE	1.01078	0.0107265	0.390241	0.696358	0.957771	1.06673
UGT2B15	0.998873	-0.00112736	-0.389236	0.697101	0.993219	1.00456
CCL25	0.985472	-0.0146351	-0.388262	0.697822	0.915291	1.06103
PLA2G4A	0.999676	-0.000324011	-0.385401	0.699941	0.99803	1.00132
TSHB	1.18367	0.168618	0.383324	0.701479	0.499804	2.80324
BMX	0.997656	-0.00234654	-0.383213	0.701562	0.985754	1.0097
CYP2C9	1.01393	0.013831	0.38158	0.702773	0.944394	1.08858
CSF3R	0.998885	-0.00111528	-0.381331	0.702958	0.993176	1.00463
APOA1	0.995175	-0.00483651	-0.378956	0.70472	0.97059	1.02038
CD36	0.997958	-0.00204383	-0.372027	0.709873	0.98727	1.00876
FAM3C	0.999594	-0.000406209	-0.370622	0.710919	0.997449	1.00174
NPPC	0.988434	-0.0116337	-0.37032	0.711144	0.929409	1.05121
CYP26A1	1.00885	0.00880684	0.366212	0.714207	0.962398	1.05754
PLA2G2F	1.03311	0.0325775	0.357477	0.720735	0.864126	1.23515
PDGFRA	1.00185	0.00185248	0.355281	0.722379	0.991668	1.01215
DEFB126	1.02148	0.0212479	0.353637	0.723611	0.907997	1.14914
GHSR	1.30592	0.266904	0.353333	0.723838	0.297117	5.73989
CLPSL2	0.996798	-0.0032075	-0.353193	0.723944	0.979212	1.0147
APOBEC3A	0.992362	-0.00766766	-0.352407	0.724533	0.950932	1.0356
PF4	0.995161	-0.00485057	-0.349398	0.726791	0.968448	1.02261
PDK4	1.00058	0.000582833	0.34835	0.727578	0.997307	1.00387
MICA	0.997836	-0.00216612	-0.345335	0.729842	0.985644	1.01018
CYP3A4	1.08464	0.0812518	0.343776	0.731015	0.682504	1.72373
PDIA3	1.00008	8.01098e-05	0.341469	0.73275	0.99962	1.00054
CLN8	1.00612	0.00610528	0.340233	0.733681	0.971353	1.04214
SPAG11A	1.00144	0.00143454	0.340216	0.733694	0.993193	1.00975
ANKRD1	1.0011	0.00109839	0.340135	0.733755	0.994783	1.00746
CSH2	1.23845	0.213858	0.337964	0.735391	0.358302	4.28061
ANGPTL1	0.995255	-0.00475677	-0.331122	0.740552	0.967623	1.02368
IL15	0.988439	-0.0116281	-0.330997	0.740647	0.922671	1.0589
SPAG11B	1.00087	0.000868281	0.330288	0.741182	0.995725	1.00604
TPTE	0.948467	-0.0529078	-0.327535	0.743263	0.691075	1.30173
GBA2	0.99861	-0.00139048	-0.327188	0.743525	0.990327	1.00696
FABP4	1.00068	0.000682505	0.323731	0.746141	0.996556	1.00483
CSF3	1.00229	0.00228513	0.322762	0.746875	0.988476	1.01629
GDE1	0.999493	-0.000506907	-0.321161	0.748088	0.996406	1.00259
EGF	1.00307	0.00306255	0.317216	0.75108	0.984265	1.02223
PPBP	1.00109	0.00109283	0.314201	0.753369	0.994292	1.00794
DEFB124	0.967013	-0.033543	-0.305508	0.759979	0.779786	1.19919
MSTN	0.974756	-0.0255679	-0.303868	0.761228	0.826561	1.14952
IL1RL1	1.00123	0.00123045	0.302968	0.761914	0.993293	1.00923
FSHR	0.55326	-0.591927	-0.300459	0.763827	0.0116412	26.2942
NOS2	1.00291	0.00290796	0.297477	0.766103	0.98388	1.02231
C5AR1	1.00096	0.000956809	0.297346	0.766202	0.994664	1.00729
HSD11B1	1.00146	0.00145538	0.296714	0.766685	0.991875	1.01113
AGTR2	0.999049	-0.000951593	-0.295227	0.767821	0.992757	1.00538
LIPG	1.00384	0.00383225	0.295224	0.767823	0.978622	1.02971
NRG1	0.992723	-0.00730341	-0.29482	0.768131	0.945675	1.04211
UGT2A1	1.02608	0.0257431	0.29398	0.768773	0.864256	1.2182
ATP6V1B1	1.00141	0.00141332	0.289963	0.771844	0.991893	1.01103
OGFR	1.00136	0.00136019	0.289601	0.772122	0.992185	1.01062
SLC44A5	0.998108	-0.00189366	-0.2894	0.772276	0.985389	1.01099
TGFBR3	1.00179	0.00178577	0.285676	0.775126	0.989589	1.01414
CYP3A7	0.968156	-0.0323624	-0.285172	0.775512	0.775082	1.20932
ELANE	0.995959	-0.00404887	-0.282741	0.777375	0.968395	1.02431
IFNA13	0.493778	-0.70567	-0.277505	0.781393	0.00338065	72.1211
ACSM2B	0.883223	-0.124177	-0.276459	0.782195	0.366215	2.13012
ST6GALNAC5	1.00345	0.00344826	0.273832	0.784214	0.978991	1.02853
AGRP	0.991539	-0.00849684	-0.271599	0.78593	0.932568	1.05424
PLA2G2D	0.998857	-0.00114409	-0.271179	0.786253	0.990631	1.00715
SGPP2	1.00029	0.000293208	0.269058	0.787885	0.998159	1.00243
TXK	1.00976	0.00971598	0.268792	0.78809	0.940701	1.0839
OXT	1.00979	0.00974632	0.265368	0.790726	0.939659	1.08516
TM7SF2	1.00084	0.000837282	0.262468	0.792961	0.9946	1.00711
PAEP	0.999968	-3.24029e-05	-0.255802	0.798103	0.999719	1.00022
GNLY	0.999866	-0.000134204	-0.254488	0.799118	0.998833	1.0009
GLYATL2	1.001	0.000998097	0.254251	0.799302	0.993326	1.00873
HAMP	0.992562	-0.00746547	-0.248188	0.803989	0.935737	1.05284
PLXNB3	0.998342	-0.00165932	-0.247401	0.804598	0.985304	1.01155
RAB38	1.00079	0.000785816	0.246023	0.805664	0.994541	1.00707
ABCB4	0.988471	-0.0115961	-0.245961	0.805712	0.901225	1.08416
AWAT2	0.963897	-0.0367712	-0.24398	0.807246	0.717369	1.29514
GATA6	0.998377	-0.00162461	-0.242195	0.808629	0.985337	1.01159
NPPA	1.00304	0.0030334	0.242102	0.808701	0.978706	1.02797
HAO2	0.862535	-0.14788	-0.241352	0.809282	0.259558	2.86628
ACKR2	0.997723	-0.00227997	-0.240065	0.81028	0.979322	1.01647
PHOSPHO1	1.0131	0.013011	0.238259	0.811681	0.910264	1.12754
CTSE	1.00003	2.59094e-05	0.238215	0.811714	0.999813	1.00024
PNPLA4	1.00184	0.00184064	0.237269	0.812448	0.986725	1.01719
FAM3B	0.999406	-0.000594126	-0.236367	0.813148	0.994495	1.00434
SPTSSB	1.00115	0.00114914	0.22946	0.818512	0.991371	1.01103
PCYT1B	0.987027	-0.013058	-0.22473	0.82219	0.880784	1.10609
FGF7	0.997621	-0.00238173	-0.223976	0.822776	0.977044	1.01863
ZMPSTE24	1.00049	0.000490101	0.222243	0.824125	0.996175	1.00482
VGF	1.00042	0.00042088	0.222108	0.82423	0.996712	1.00414
IL36G	0.995367	-0.00464333	-0.221432	0.824756	0.955288	1.03713
ROBO3	0.994108	-0.00590956	-0.215253	0.82957	0.94203	1.04906
CALR	1.00003	2.97031e-05	0.213834	0.830676	0.999757	1.0003
IL13	0.867915	-0.141661	-0.213782	0.830717	0.236829	3.18068
LIPF	0.980499	-0.0196934	-0.209464	0.834086	0.81549	1.1789
GPC3	0.99978	-0.000219935	-0.209172	0.834314	0.997722	1.00184
GDF2	0.507096	-0.679056	-0.205812	0.836938	0.000788206	326.242
ICAM2	0.997548	-0.00245516	-0.204048	0.838316	0.974298	1.02135
PROK2	1.01213	0.0120559	0.203915	0.83842	0.901386	1.13648
PLCE1	1.00387	0.00386609	0.202691	0.839377	0.967038	1.04211
RETNLB	1.01423	0.014126	0.20146	0.840339	0.883996	1.16364
CYP27B1	1.00173	0.00172978	0.2006	0.841011	0.984943	1.01881
EDN3	0.980224	-0.019974	-0.199556	0.841828	0.805614	1.19268
PISD	1.00142	0.00141777	0.197349	0.843555	0.987417	1.01562
FAM135B	0.963777	-0.0368956	-0.193987	0.846186	0.663868	1.39917
GDPD5	0.996925	-0.00307956	-0.187692	0.851118	0.965376	1.02951
CGB2	1.02448	0.0241809	0.18353	0.854382	0.79132	1.32633
PON1	0.997312	-0.00269143	-0.180085	0.857086	0.968522	1.02696
DEFB103A	0.177085	-1.73113	-0.179657	0.857422	1.11228e-09	2.81934e+07
FPR2	0.995913	-0.00409517	-0.178482	0.858345	0.952119	1.04172
CYP1A2	1.00381	0.00380232	0.176799	0.859666	0.962377	1.04703
MC4R	0.963173	-0.0375221	-0.176648	0.859785	0.635184	1.46053
ALDH3B2	0.999484	-0.000516547	-0.175657	0.860563	0.99374	1.00526
TNFRSF18	1.00059	0.000587509	0.174862	0.861188	0.99402	1.0072
ADH1A	0.979122	-0.0210992	-0.174725	0.861295	0.772767	1.24058
PDGFRL	1.00067	0.000670059	0.172476	0.863064	0.99308	1.00832
BPNT1	1.00054	0.000540073	0.170457	0.864651	0.994346	1.00677
IL17C	1.00195	0.00194913	0.169703	0.865244	0.979648	1.02476
NTF3	0.989751	-0.0103024	-0.167436	0.867027	0.877306	1.11661
SLC44A3	0.999329	-0.000671283	-0.164759	0.869134	0.991381	1.00734
NPC1L1	1.00157	0.00156907	0.163098	0.870441	0.982862	1.02063
SOCS2	1.00096	0.00095571	0.162083	0.871241	0.989455	1.01259
FUT2	0.999367	-0.000633373	-0.16166	0.871573	0.991722	1.00707
ELOVL4	1.0024	0.00240085	0.159147	0.873553	0.973199	1.03248
AKR1C4	1.00081	0.000807183	0.157407	0.874924	0.990799	1.01092
LSS	0.999231	-0.000769229	-0.153632	0.8779	0.989473	1.00909
FGF19	1.00058	0.000579765	0.151604	0.8795	0.993108	1.00811
TIE1	1.00122	0.00122228	0.149105	0.881471	0.985265	1.01744
SULT4A1	0.996019	-0.00398929	-0.14373	0.885714	0.943283	1.0517
CYP1A1	0.999342	-0.000658527	-0.128786	0.897527	0.989376	1.00941
IL36RN	1.00112	0.0011203	0.12655	0.899297	0.9839	1.01864
ABCA4	1.00048	0.00048067	0.126407	0.89941	0.993052	1.00797
PTGER1	0.99713	-0.0028746	-0.123118	0.902013	0.952527	1.04382
ACKR4	1.00402	0.00401465	0.120912	0.903761	0.940765	1.07153
CDK4	1.00012	0.000116477	0.115945	0.907696	0.998149	1.00209
CSRP1	0.999735	-0.000265387	-0.108898	0.913283	0.994971	1.00452
MOGAT1	1.02539	0.0250694	0.104606	0.916688	0.641051	1.64015
MASP1	0.992247	-0.00778337	-0.104558	0.916726	0.857543	1.14811
GNB3	0.993039	-0.00698546	-0.102844	0.918087	0.869261	1.13444
BCO2	0.99331	-0.00671259	-0.1014	0.919233	0.872441	1.13092
PGLYRP4	0.999044	-0.000956792	-0.0948128	0.924464	0.979478	1.019
INHBE	0.997114	-0.00288979	-0.0947265	0.924532	0.939242	1.05855
HBEGF	1.0002	0.000201166	0.0925156	0.926288	0.995948	1.00447
PNPLA5	1.00325	0.0032442	0.0920072	0.926692	0.936258	1.07503
LRP1	1.00016	0.000158236	0.0899892	0.928296	0.996717	1.00361
APOA2	1.0004	0.000403565	0.0897226	0.928508	0.991623	1.00926
CXCL9	1.00004	3.8263e-05	0.0891153	0.92899	0.999197	1.00088
CEBPA	1.00015	0.000150813	0.0816488	0.934926	0.996537	1.00378
CLPS	0.997634	-0.00236889	-0.081213	0.935273	0.942199	1.05633
EPHA8	1.00766	0.0076265	0.0762881	0.93919	0.828357	1.22576
SRD5A3	1.0001	0.000100415	0.0736932	0.941254	0.997433	1.00277
LGALS12	0.997592	-0.00241136	-0.0688675	0.945095	0.931426	1.06846
G6PC	0.999208	-0.000792585	-0.0682673	0.945573	0.976727	1.02221
SOCS3	1.00003	3.33549e-05	0.0670661	0.946529	0.999059	1.00101
SSTR1	1.00061	0.000614801	0.0669083	0.946655	0.982756	1.0188
CLPSL1	1.00134	0.00133983	0.0637442	0.949174	0.960927	1.04345
AVP	1.00924	0.00919884	0.0590703	0.952896	0.743772	1.36946
PLCXD2	0.994838	-0.00517511	-0.0579489	0.953789	0.835096	1.18514
IL22	1.02133	0.021107	0.057609	0.95406	0.498081	2.09427
LEAP2	0.996342	-0.00366464	-0.056513	0.954933	0.877428	1.13137
TNFSF11	1.00044	0.000437192	0.0533219	0.957475	0.984489	1.01664
ANXA6	0.999903	-9.67931e-05	-0.0516676	0.958794	0.996239	1.00358
FGF13	1.00216	0.0021536	0.051513	0.958917	0.923313	1.08773
RLN3	1.00169	0.00168517	0.0493333	0.960654	0.936819	1.07105
ULBP1	1.00138	0.00137876	0.0491717	0.960782	0.947832	1.05795
CHGA	0.999949	-5.13697e-05	-0.0479387	0.961765	0.997851	1.00205
BAAT	0.999701	-0.000298922	-0.0438714	0.965007	0.986439	1.01314
TFR2	1.00116	0.00116204	0.042531	0.966075	0.94896	1.05624
C1QTNF2	0.99832	-0.0016813	-0.0398764	0.968192	0.919138	1.08432
PLA2G4D	1.00192	0.00191985	0.033519	0.973261	0.895529	1.12095
SHC2	0.999832	-0.000167556	-0.031601	0.97479	0.989496	1.01028
PDP1	0.999875	-0.000124797	-0.0314064	0.974945	0.992118	1.00769
CALCR	0.999516	-0.000483827	-0.0302615	0.975859	0.968681	1.03133
BSCL2	0.99945	-0.000549696	-0.0262918	0.979025	0.959323	1.04126
FGF5	0.999679	-0.000321427	-0.0251469	0.979938	0.974946	1.02504
PRL	1.00082	0.000814826	0.0239554	0.980888	0.936269	1.06981
BPIFA2	0.999969	-3.08574e-05	-0.0223704	0.982152	0.997269	1.00268
CRHR1	0.998872	-0.00112854	-0.0216479	0.982729	0.901852	1.10633
PLA2G4C	0.999394	-0.000606242	-0.0212593	0.983039	0.945069	1.05684
TMPRSS6	1.00006	5.69919e-05	0.0208436	0.98337	0.994712	1.00543
EPHX3	1.00005	4.5476e-05	0.0166349	0.986728	0.994701	1.00542
MIA	1.00008	8.42785e-05	0.0160945	0.987159	0.989873	1.0104
AKR1C1	0.999996	-3.69662e-06	-0.0134341	0.989281	0.999457	1.00054
IL12RB2	0.999307	-0.000692769	-0.0122477	0.990228	0.894442	1.11647
CETP	1.0004	0.000403914	0.00946711	0.992446	0.920151	1.08766
MUC5AC	0.999998	-1.62598e-06	-0.00945202	0.992458	0.999661	1.00034
DEFA1	7.7251e-30	-67.0331	-0.00743188	0.99407	0	Inf
S1PR2	1.00007	7.16223e-05	0.00722045	0.994239	0.980816	1.0197
THPO	1.00006	6.04793e-05	0.00593231	0.995267	0.980276	1.02024
INSL6	0.999943	-5.71436e-05	-0.00251331	0.997995	0.956361	1.04551
CXCL12	0.999995	-5.38192e-06	-0.00128613	0.998974	0.991827	1.00823
ST8SIA3	1.00008	7.51379e-05	0.000583438	0.999534	0.776982	1.28722
DEFA1B	NA	NA	NA	NA	NA	NA
NPFF	NA	NA	NA	NA	NA	NA
PIGY	NA	NA	NA	NA	NA	NA
TNFRSF6B	NA	NA	NA	NA	NA	NA
XBP1	NA	NA	NA	NA	NA	NA

## Sheet: Table S4
Table-S4: Differential expressed genes between lipid and immune subtype
Gene	logFC	AveExpr	t	P.Value	adj.P.Val	B	regulated
TLR2	1.70874	4.70195	13.9032	2.59335e-37	3.59049e-34	73.9259	Up-Regulated
RNF175	1.70782	0.0983903	13.5886	6.01177e-36	5.29664e-33	70.8272	Up-Regulated
RGL1	1.238	4.49919	12.737	2.51878e-32	1.43592e-29	62.6072	Up-Regulated
CD83	1.27214	4.80724	12.6976	3.67962e-32	2.03777e-29	62.2337	Up-Regulated
DPYD	1.49559	4.50944	12.3986	6.4321e-31	3.25146e-28	59.4148	Up-Regulated
ARHGAP20	2.08697	1.21377	12.3969	6.54217e-31	3.25146e-28	59.3981	Up-Regulated
TIAM1	1.50067	1.93175	12.3288	1.24843e-30	5.76151e-28	58.7614	Up-Regulated
BHLHE41	1.53694	3.67888	12.3178	1.38592e-30	6.2473e-28	58.6585	Up-Regulated
VAV1	1.26463	3.89844	12.2255	3.31869e-30	1.39839e-27	57.7983	Up-Regulated
ZNF439	1.38032	1.19595	12.2069	3.95734e-30	1.63202e-27	57.6249	Up-Regulated
CX3CL1	2.06088	4.91754	12.168	5.70787e-30	2.30491e-27	57.2641	Up-Regulated
AIM1	1.61427	4.09956	12.0424	1.85825e-29	7.20371e-27	56.1015	Up-Regulated
CSF1	1.29915	4.96712	12.0299	2.08859e-29	7.93785e-27	55.9864	Up-Regulated
PHLDB1	1.00139	3.07075	11.9514	4.35231e-29	1.62232e-26	55.2632	Up-Regulated
BTK	1.33482	2.9014	11.9493	4.43736e-29	1.62282e-26	55.2442	Up-Regulated
GPR110	3.48356	2.53838	11.7808	2.12356e-28	7.22121e-26	53.7023	Up-Regulated
N4BP2L1	1.07292	2.68736	11.7721	2.30229e-28	7.69402e-26	53.6227	Up-Regulated
HLA-DPA1	1.55575	7.71788	11.6862	5.08955e-28	1.67205e-25	52.8416	Up-Regulated
TRIM22	1.23018	5.12459	11.6558	6.73435e-28	2.17553e-25	52.5658	Up-Regulated
HLA-DQB2	2.23083	5.8088	11.593	1.19964e-27	3.81192e-25	51.9973	Up-Regulated
CYSLTR1	1.54271	1.58245	11.5559	1.68508e-27	5.26806e-25	51.6628	Up-Regulated
PER3	1.50044	2.98093	11.5433	1.89116e-27	5.81847e-25	51.5492	Up-Regulated
FNIP2	1.28719	4.09108	11.5171	2.40344e-27	7.16707e-25	51.3131	Up-Regulated
SAMHD1	1.03228	6.09051	11.4898	3.08308e-27	9.05445e-25	51.068	Up-Regulated
ZNF671	1.11136	2.29185	11.4809	3.3453e-27	9.67791e-25	50.9876	Up-Regulated
SLC43A3	1.26104	5.36202	11.4647	3.8795e-27	1.10583e-24	50.8418	Up-Regulated
ZNF100	1.02575	2.10084	11.4305	5.29651e-27	1.4666e-24	50.5352	Up-Regulated
KBTBD8	1.23462	0.839936	11.3744	8.81898e-27	2.37414e-24	50.0333	Up-Regulated
SCD5	1.68246	3.09272	11.3664	9.4855e-27	2.5186e-24	49.9616	Up-Regulated
P2RX7	1.3994	2.14006	11.3557	1.04496e-26	2.7371e-24	49.8663	Up-Regulated
ITGB2	1.42806	6.12841	11.3456	1.14571e-26	2.92959e-24	49.7757	Up-Regulated
MEF2C	1.15438	3.09633	11.3223	1.41511e-26	3.51655e-24	49.5678	Up-Regulated
TLE4	1.12189	2.53265	11.2851	1.97988e-26	4.85771e-24	49.2372	Up-Regulated
HLA-DMB	1.35428	5.63735	11.2793	2.08749e-26	5.05773e-24	49.1851	Up-Regulated
HIVEP3	1.09116	1.59973	11.2503	2.712e-26	6.48972e-24	48.9275	Up-Regulated
KCNQ5	2.44345	-0.157065	11.2432	2.89211e-26	6.83632e-24	48.8642	Up-Regulated
ADRB2	1.68505	1.71536	11.2399	2.9793e-26	6.95756e-24	48.835	Up-Regulated
TMEM173	1.11001	6.25566	11.216	3.69369e-26	8.42292e-24	48.6234	Up-Regulated
HPGDS	1.88151	1.925	11.1966	4.39898e-26	9.91458e-24	48.4514	Up-Regulated
PTPN22	1.40503	2.59235	11.1868	4.8051e-26	1.06857e-23	48.3645	Up-Regulated
PTPRO	1.46159	1.02927	11.1857	4.85139e-26	1.06857e-23	48.3551	Up-Regulated
NFATC2	1.09744	2.919	11.1721	5.48278e-26	1.18081e-23	48.2347	Up-Regulated
COLEC12	1.66574	3.61608	11.1511	6.6198e-26	1.41002e-23	48.0492	Up-Regulated
COL8A2	1.60249	3.7286	11.145	6.99095e-26	1.47289e-23	47.9955	Up-Regulated
SYTL2	1.30664	3.32083	11.1431	7.11447e-26	1.48279e-23	47.9783	Up-Regulated
TNFAIP8L2	1.20305	3.79876	11.1224	8.56667e-26	1.74787e-23	47.7955	Up-Regulated
PIK3CD	1.00158	3.81213	11.1034	1.01539e-25	1.98801e-23	47.6282	Up-Regulated
RNASE6	1.12337	5.31401	11.0995	1.05169e-25	2.0385e-23	47.5936	Up-Regulated
CLEC5A	1.70302	2.47419	11.0817	1.23333e-25	2.34436e-23	47.4368	Up-Regulated
NCF4	1.14559	4.74862	11.0816	1.23368e-25	2.34436e-23	47.4365	Up-Regulated
CD40	1.23431	5.12059	11.0541	1.57789e-25	2.96935e-23	47.1943	Up-Regulated
HLA-DQB1	1.64453	7.14664	11.0398	1.79242e-25	3.2776e-23	47.0689	Up-Regulated
GLIPR2	1.12925	4.85153	11.0298	1.95901e-25	3.54874e-23	46.9814	Up-Regulated
SAMD4A	1.29378	2.53451	11.0014	2.52533e-25	4.53227e-23	46.7316	Up-Regulated
ARHGEF6	1.10537	3.35334	10.9877	2.85241e-25	5.07231e-23	46.6117	Up-Regulated
OGFRL1	1.06784	3.79529	10.9599	3.65074e-25	6.4265e-23	46.3689	Up-Regulated
FYN	1.0088	4.04455	10.959	3.68024e-25	6.4265e-23	46.361	Up-Regulated
MFSD4	2.33279	3.69064	10.9365	4.49563e-25	7.78025e-23	46.164	Up-Regulated
VIM	1.00644	8.6135	10.9114	5.61501e-25	9.63148e-23	45.9453	Up-Regulated
ZNF788	1.21387	0.159926	10.9069	5.8444e-25	9.85469e-23	45.9059	Up-Regulated
MYO1G	1.66839	3.34784	10.9068	5.84682e-25	9.85469e-23	45.9055	Up-Regulated
HLA-DRA	1.41539	11.4048	10.9022	6.09316e-25	1.01814e-22	45.8649	Up-Regulated
WLS	1.43151	5.44149	10.8897	6.80472e-25	1.12731e-22	45.7562	Up-Regulated
ANKRD44	1.16306	2.36551	10.8795	7.4477e-25	1.22338e-22	45.6673	Up-Regulated
KCNK5	1.64657	5.2124	10.8525	9.45502e-25	1.52722e-22	45.4325	Up-Regulated
SLC6A20	2.9646	0.103848	10.8507	9.92357e-25	1.58966e-22	45.3861	Up-Regulated
CD74	1.34829	11.4667	10.8287	1.16669e-24	1.8536e-22	45.2257	Up-Regulated
COL21A1	2.03641	1.49857	10.818	1.2821e-24	2.0204e-22	45.1329	Up-Regulated
PLXNC1	1.12488	3.29357	10.8168	1.29584e-24	2.02558e-22	45.1224	Up-Regulated
ALOX5AP	1.40731	5.72507	10.7592	2.15104e-24	3.30902e-22	44.6238	Up-Regulated
HLA-DPB1	1.36221	8.48758	10.7571	2.19124e-24	3.34432e-22	44.6056	Up-Regulated
CD33	1.29913	1.21045	10.7375	2.60323e-24	3.9115e-22	44.4361	Up-Regulated
CIITA	1.40418	3.18591	10.6996	3.62713e-24	5.32611e-22	44.1098	Up-Regulated
DOCK10	1.24707	2.56107	10.6971	3.70821e-24	5.40422e-22	44.0881	Up-Regulated
SLFN5	1.03049	4.9228	10.6807	4.27916e-24	6.09874e-22	43.9472	Up-Regulated
CYTH3	1.12511	4.66779	10.6707	4.67103e-24	6.60103e-22	43.861	Up-Regulated
ZNF737	1.46377	2.16427	10.67	4.6997e-24	6.60103e-22	43.855	Up-Regulated
C1orf162	1.09226	4.20663	10.6555	5.3345e-24	7.38561e-22	43.7304	Up-Regulated
IGSF6	1.26442	4.09866	10.6472	5.73752e-24	7.88727e-22	43.6587	Up-Regulated
ITGAM	1.38675	3.71399	10.6422	5.9917e-24	8.17868e-22	43.6161	Up-Regulated
CLEC4A	1.23359	3.38732	10.6406	6.08004e-24	8.24122e-22	43.6017	Up-Regulated
NCKAP1L	1.23768	3.51418	10.595	9.0471e-24	1.2011e-21	43.2108	Up-Regulated
KCTD12	1.16453	5.64206	10.5916	9.31204e-24	1.22786e-21	43.1824	Up-Regulated
EVA1A	1.47968	4.46558	10.5688	1.13566e-23	1.48733e-21	42.9872	Up-Regulated
HLA-DOA	1.51966	5.20773	10.5637	1.18766e-23	1.54002e-21	42.9431	Up-Regulated
LCA5	1.16533	1.96932	10.5633	1.19178e-23	1.54002e-21	42.9397	Up-Regulated
CD80	1.36249	0.692622	10.561	1.21573e-23	1.56056e-21	42.9202	Up-Regulated
FCGR2A	1.12256	4.97219	10.5461	1.38401e-23	1.76202e-21	42.7927	Up-Regulated
CASP1	1.06917	4.16225	10.5455	1.39086e-23	1.76202e-21	42.7878	Up-Regulated
CLEC7A	1.34651	3.80576	10.5257	1.6508e-23	2.07776e-21	42.6193	Up-Regulated
CACNB1	1.37378	2.65711	10.5004	2.05574e-23	2.55426e-21	42.4035	Up-Regulated
GALNT10	1.06905	5.07163	10.4878	2.29316e-23	2.83111e-21	42.2961	Up-Regulated
LAT2	1.04229	3.49323	10.4727	2.61355e-23	3.18607e-21	42.1674	Up-Regulated
HLA-DQA1	1.54553	6.41363	10.4672	2.74051e-23	3.31996e-21	42.1208	Up-Regulated
ICAM1	1.44127	7.64155	10.4338	3.65595e-23	4.37428e-21	41.8374	Up-Regulated
SLC37A2	1.28162	2.67204	10.4326	3.69263e-23	4.39106e-21	41.8276	Up-Regulated
LRRN4	2.68016	3.01031	10.4216	4.06208e-23	4.80094e-21	41.7338	Up-Regulated
GPR132	1.22732	2.74176	10.403	4.76835e-23	5.60151e-21	41.5761	Up-Regulated
SPN	1.31484	2.92907	10.3945	5.12607e-23	5.98545e-21	41.505	Up-Regulated
MNDA	1.36726	4.36322	10.3674	6.4728e-23	7.46799e-21	41.2756	Up-Regulated
CMTM3	1.01317	5.60171	10.3541	7.25588e-23	8.32194e-21	41.1633	Up-Regulated
NLRP3	1.24987	1.39622	10.3369	8.41219e-23	9.53529e-21	41.018	Up-Regulated
HCK	1.27915	4.73264	10.3324	8.73908e-23	9.84823e-21	40.9805	Up-Regulated
CD37	1.16204	4.40768	10.3239	9.40505e-23	1.05035e-20	40.9083	Up-Regulated
CORO1A	1.06737	5.36926	10.3236	9.42896e-23	1.05035e-20	40.9058	Up-Regulated
FAM159A	1.25696	-0.104886	10.2991	1.16297e-22	1.28147e-20	40.6995	Up-Regulated
SLC15A3	1.06975	4.30604	10.2985	1.16893e-22	1.28147e-20	40.6945	Up-Regulated
PARVG	1.0974	2.61221	10.2983	1.1702e-22	1.28147e-20	40.6934	Up-Regulated
EVI2B	1.1355	4.9805	10.2793	1.37731e-22	1.49142e-20	40.5332	Up-Regulated
GAB3	1.0675	1.88804	10.2649	1.55644e-22	1.66676e-20	40.413	Up-Regulated
LST1	1.23013	4.14704	10.2606	1.61506e-22	1.72003e-20	40.3766	Up-Regulated
SNX20	1.15344	2.40085	10.2427	1.88102e-22	1.9708e-20	40.2268	Up-Regulated
ZNF85	1.07176	1.5386	10.2393	1.93709e-22	2.01863e-20	40.1979	Up-Regulated
AMICA1	1.27962	2.74421	10.2291	2.11287e-22	2.19005e-20	40.1125	Up-Regulated
GLB1L3	3.79655	-0.048865	10.2266	2.363e-22	2.43628e-20	40.0076	Up-Regulated
APOBEC3C	1.00998	5.60711	10.2106	2.47396e-22	2.53719e-20	39.9574	Up-Regulated
LSP1	1.11651	5.17908	10.2059	2.57306e-22	2.62493e-20	39.9188	Up-Regulated
SLFN12	1.04538	2.47801	10.1947	2.8321e-22	2.85651e-20	39.8245	Up-Regulated
HLA-DRB1	1.41338	10.5231	10.1945	2.8356e-22	2.85651e-20	39.8233	Up-Regulated
DOCK2	1.20231	2.76637	10.1942	2.84428e-22	2.85651e-20	39.8203	Up-Regulated
FGD2	1.18003	1.92674	10.1803	3.19945e-22	3.16403e-20	39.7046	Up-Regulated
MAML2	1.19461	3.39665	10.1573	3.89032e-22	3.80839e-20	39.5124	Up-Regulated
ADORA1	2.06278	1.75468	10.1468	4.25202e-22	4.12084e-20	39.425	Up-Regulated
PRICKLE1	1.22604	1.03085	10.1414	4.45121e-22	4.29243e-20	39.38	Up-Regulated
RAC2	1.00876	6.19511	10.1155	5.53977e-22	5.2636e-20	39.165	Up-Regulated
DAPP1	1.23832	3.34347	10.0969	6.48424e-22	6.10117e-20	39.0102	Up-Regulated
TESPA1	1.27329	0.997173	10.0871	7.04353e-22	6.58015e-20	38.9289	Up-Regulated
CYTH4	1.01564	3.31935	10.0868	7.0612e-22	6.58015e-20	38.9265	Up-Regulated
P2RY12	1.87132	0.537287	10.0705	8.45057e-22	7.79988e-20	38.7525	Up-Regulated
THBS4	2.27388	1.37048	10.0361	1.08288e-21	9.90069e-20	38.5062	Up-Regulated
CYBB	1.4131	5.79943	10.0354	1.0894e-21	9.91353e-20	38.5003	Up-Regulated
SMIM3	1.01429	4.87638	10.0348	1.09457e-21	9.91402e-20	38.4956	Up-Regulated
IL16	1.09622	2.26458	10.0334	1.10781e-21	9.98732e-20	38.4838	Up-Regulated
PTPN13	1.74153	3.81364	10.0316	1.12406e-21	1.00404e-19	38.4695	Up-Regulated
TNIK	1.44624	2.71402	10.0233	1.20596e-21	1.0577e-19	38.4004	Up-Regulated
C16orf54	1.28389	2.62166	9.9968	1.50631e-21	1.30928e-19	38.1818	Up-Regulated
LCP2	1.01574	3.87812	9.99327	1.55157e-21	1.34259e-19	38.1527	Up-Regulated
FAM129A	1.23299	4.49331	9.98608	1.6481e-21	1.4085e-19	38.0934	Up-Regulated
HCLS1	1.01616	5.12029	9.96247	2.00876e-21	1.70771e-19	37.899	Up-Regulated
SIGLEC9	1.17895	2.29232	9.94695	2.2873e-21	1.93601e-19	37.7714	Up-Regulated
ZNF431	1.00999	2.27569	9.9411	2.40214e-21	2.02438e-19	37.7232	Up-Regulated
CD4	1.06165	5.95995	9.94043	2.41559e-21	2.0269e-19	37.7177	Up-Regulated
ITGB8	2.14949	1.91811	9.93111	2.61129e-21	2.1723e-19	37.6412	Up-Regulated
ZNF354C	1.16976	1.41546	9.91787	2.91666e-21	2.41596e-19	37.5325	Up-Regulated
CD53	1.08039	6.38765	9.90781	3.17228e-21	2.60544e-19	37.4499	Up-Regulated
SASH3	1.08606	4.68292	9.90274	3.30933e-21	2.70653e-19	37.4084	Up-Regulated
ZNF608	1.17112	2.90637	9.89517	3.52482e-21	2.87065e-19	37.3464	Up-Regulated
RTN1	1.42318	1.27756	9.86672	4.46772e-21	3.62334e-19	37.1135	Up-Regulated
GPR68	1.27725	3.40844	9.85653	4.86274e-21	3.92727e-19	37.0302	Up-Regulated
RASGRP4	1.12304	0.807391	9.85472	4.93678e-21	3.97052e-19	37.0154	Up-Regulated
LAPTM5	1.03246	7.90669	9.8542	4.9581e-21	3.97119e-19	37.0112	Up-Regulated
CLECL1	1.3891	0.421927	9.83398	5.9109e-21	4.71486e-19	36.8395	Up-Regulated
AIF1	1.08997	5.9215	9.82686	6.22259e-21	4.94313e-19	36.788	Up-Regulated
BZRAP1	1.43525	1.81431	9.8235	6.39831e-21	5.0414e-19	36.7606	Up-Regulated
SPI1	1.13645	5.60137	9.8058	7.40983e-21	5.79132e-19	36.6164	Up-Regulated
TNC	1.95537	5.72459	9.80449	7.49067e-21	5.83099e-19	36.6058	Up-Regulated
KCNA3	1.73099	1.7025	9.79818	7.95335e-21	6.16639e-19	36.5471	Up-Regulated
LY86	1.22784	4.1751	9.79457	8.13243e-21	6.28011e-19	36.525	Up-Regulated
LAIR1	1.13461	3.59413	9.77042	9.93192e-21	7.46164e-19	36.3286	Up-Regulated
CD300LF	1.27655	3.22943	9.76942	1.00141e-20	7.49436e-19	36.3205	Up-Regulated
HLA-DRB5	1.636	8.85928	9.76696	1.02204e-20	7.61933e-19	36.3005	Up-Regulated
CD86	1.07403	3.839	9.7603	1.07987e-20	7.98899e-19	36.2464	Up-Regulated
ZNF493	1.17808	1.2204	9.75402	1.13734e-20	8.38216e-19	36.1955	Up-Regulated
ST8SIA1	1.28314	-0.468987	9.73432	1.33825e-20	9.8255e-19	36.0357	Up-Regulated
LDLRAD4	1.14296	1.38702	9.72096	1.494e-20	1.09277e-18	35.9275	Up-Regulated
TNFSF10	1.21283	6.54231	9.71134	1.6173e-20	1.17408e-18	35.8496	Up-Regulated
CDK15	1.5035	-2.04435	9.70828	1.68327e-20	1.21289e-18	35.8109	Up-Regulated
ZNF660	1.20373	-0.160418	9.69108	1.91082e-20	1.36167e-18	35.6858	Up-Regulated
P2RY13	1.37398	2.49121	9.68589	1.99409e-20	1.41064e-18	35.6439	Up-Regulated
IKZF1	1.16733	2.61682	9.68486	2.01103e-20	1.41745e-18	35.6356	Up-Regulated
GLS	1.30227	5.43396	9.68123	2.07195e-20	1.4551e-18	35.6063	Up-Regulated
CSF1R	1.16808	5.28432	9.67384	2.20162e-20	1.54058e-18	35.5467	Up-Regulated
DOCK8	1.05732	3.17796	9.66767	2.31617e-20	1.61491e-18	35.4969	Up-Regulated
ZNF462	1.3235	2.04426	9.65187	2.63692e-20	1.83195e-18	35.3695	Up-Regulated
TAGAP	1.10485	3.07024	9.65068	2.66279e-20	1.84331e-18	35.3599	Up-Regulated
COL13A1	1.26285	1.31564	9.65003	2.67684e-20	1.84645e-18	35.3547	Up-Regulated
EMB	1.25279	5.50364	9.62038	3.41312e-20	2.32128e-18	35.1161	Up-Regulated
DOCK11	1.06241	3.24422	9.60848	3.76216e-20	2.54083e-18	35.0204	Up-Regulated
LRMP	1.26499	1.87922	9.60604	3.838e-20	2.57412e-18	35.0008	Up-Regulated
TREML1	1.33535	-0.00216725	9.60455	3.91258e-20	2.61508e-18	34.9831	Up-Regulated
MICAL2	1.04411	4.52821	9.60257	3.94829e-20	2.62152e-18	34.973	Up-Regulated
RBMS3	1.21987	1.93118	9.60254	3.94925e-20	2.62152e-18	34.9728	Up-Regulated
NLRP1	1.11917	2.63162	9.6021	3.96361e-20	2.62207e-18	34.9692	Up-Regulated
SCIMP	1.24957	2.17615	9.59735	4.12045e-20	2.6982e-18	34.9311	Up-Regulated
CD1C	1.82584	2.66815	9.59522	4.19295e-20	2.73643e-18	34.914	Up-Regulated
FCGBP	2.09277	3.01673	9.56811	5.23148e-20	3.33558e-18	34.6967	Up-Regulated
LCP1	1.1023	6.68274	9.55065	6.03146e-20	3.79571e-18	34.5569	Up-Regulated
PIK3R6	1.07875	1.50625	9.49956	9.13802e-20	5.62293e-18	34.149	Up-Regulated
ARHGAP9	1.03804	2.99864	9.49783	9.26682e-20	5.68414e-18	34.1352	Up-Regulated
ARL10	1.03844	0.56243	9.47188	1.14374e-19	6.97144e-18	33.9286	Up-Regulated
FAIM3	1.15038	3.64053	9.46922	1.1686e-19	7.07841e-18	33.9075	Up-Regulated
DOK2	1.14965	4.14753	9.46484	1.21082e-19	7.31134e-18	33.8726	Up-Regulated
INPP5D	1.01901	3.57614	9.4468	1.40107e-19	8.356e-18	33.7293	Up-Regulated
SELPLG	1.01546	5.27784	9.44175	1.45947e-19	8.65105e-18	33.6892	Up-Regulated
PTGER4	1.1507	3.12004	9.42548	1.66446e-19	9.71755e-18	33.5602	Up-Regulated
C1orf186	1.60549	0.903166	9.40459	1.98311e-19	1.14747e-17	33.3885	Up-Regulated
DNAH2	1.64236	1.49755	9.39904	2.06027e-19	1.18148e-17	33.3508	Up-Regulated
PDZD7	1.34994	-0.542037	9.39775	2.08169e-19	1.19025e-17	33.3406	Up-Regulated
CD180	1.1441	2.07193	9.38698	2.27038e-19	1.29052e-17	33.2554	Up-Regulated
PRRT3	1.04966	2.00075	9.37871	2.42672e-19	1.37535e-17	33.1901	Up-Regulated
S100B	1.73923	3.4517	9.3779	2.44261e-19	1.38032e-17	33.1837	Up-Regulated
TLR7	1.33628	1.5641	9.36511	2.70721e-19	1.52098e-17	33.0827	Up-Regulated
IL24	1.14459	1.63471	9.32714	3.67193e-19	2.02772e-17	32.7835	Up-Regulated
SLC34A2	2.01037	9.46423	9.31011	4.20894e-19	2.3111e-17	32.6495	Up-Regulated
KAL1	1.43017	3.27645	9.30967	4.2238e-19	2.31271e-17	32.6461	Up-Regulated
CD300C	1.2453	2.35087	9.30883	4.25212e-19	2.32166e-17	32.6395	Up-Regulated
PLD4	1.40616	0.829143	9.3074	4.301e-19	2.33962e-17	32.6283	Up-Regulated
KCNMB1	1.08409	1.04154	9.30699	4.31526e-19	2.33962e-17	32.625	Up-Regulated
CHSY3	1.23121	1.35891	9.30682	4.32124e-19	2.33962e-17	32.6237	Up-Regulated
SLC16A2	1.11246	3.2251	9.29635	4.69888e-19	2.52996e-17	32.5414	Up-Regulated
SHC3	1.49043	0.874118	9.29439	4.77305e-19	2.56277e-17	32.5261	Up-Regulated
HDAC9	1.43177	0.65261	9.29009	4.94e-19	2.63419e-17	32.4923	Up-Regulated
ATP8B4	1.07103	0.137169	9.28992	4.94683e-19	2.63419e-17	32.491	Up-Regulated
ETV1	1.29834	3.21894	9.2674	5.92157e-19	3.13601e-17	32.3144	Up-Regulated
GAS7	1.10044	3.07731	9.25865	6.3498e-19	3.33545e-17	32.2459	Up-Regulated
HAVCR2	1.07643	4.02606	9.25072	6.76448e-19	3.53412e-17	32.1838	Up-Regulated
PTPN7	1.02351	2.85881	9.22704	8.16885e-19	4.24496e-17	31.9987	Up-Regulated
C2orf81	1.01979	2.68387	9.22609	8.23042e-19	4.26551e-17	31.9913	Up-Regulated
MICALCL	1.41576	1.79807	9.22535	8.27903e-19	4.27927e-17	31.9856	Up-Regulated
PIK3R5	1.01138	2.30578	9.22338	8.4102e-19	4.32728e-17	31.9701	Up-Regulated
GUCY1A3	1.04498	3.67747	9.22328	8.41658e-19	4.32728e-17	31.9694	Up-Regulated
ALOX5	1.13644	5.01463	9.21085	9.2916e-19	4.75196e-17	31.8723	Up-Regulated
GAPT	1.33135	0.913222	9.19676	1.03916e-18	5.27281e-17	31.7625	Up-Regulated
STAC	1.72997	1.50018	9.18503	1.14058e-18	5.74229e-17	31.6711	Up-Regulated
CD1B	2.00183	0.192557	9.19123	1.14797e-18	5.76456e-17	31.6707	Up-Regulated
MAPK10	1.4727	0.375859	9.18149	1.17306e-18	5.87532e-17	31.6436	Up-Regulated
RASGRF1	2.0767	1.0154	9.17423	1.24255e-18	6.19137e-17	31.5871	Up-Regulated
LGALS9	1.00808	5.29716	9.17147	1.27008e-18	6.31227e-17	31.5656	Up-Regulated
AXL	1.02465	4.83355	9.16702	1.31564e-18	6.52203e-17	31.531	Up-Regulated
CD1D	1.00225	1.9449	9.16258	1.36274e-18	6.73828e-17	31.4965	Up-Regulated
TRAF3IP3	1.12633	1.68201	9.15564	1.43975e-18	7.10092e-17	31.4426	Up-Regulated
FGR	1.01087	3.94003	9.14325	1.58801e-18	7.7925e-17	31.3464	Up-Regulated
FLNA	1.06577	8.09241	9.13819	1.65289e-18	8.09041e-17	31.3071	Up-Regulated
APOBEC3G	1.06036	3.1411	9.13562	1.68674e-18	8.23528e-17	31.2872	Up-Regulated
POU3F1	1.48327	-1.91262	9.1335	1.7569e-18	8.53482e-17	31.2531	Up-Regulated
IL10RA	1.00067	4.01585	9.13091	1.75067e-18	8.52592e-17	31.2507	Up-Regulated
SLFN12L	1.19515	0.346618	9.12643	1.81377e-18	8.78909e-17	31.216	Up-Regulated
CAMK1D	1.33537	3.98072	9.12034	1.90313e-18	9.1991e-17	31.1688	Up-Regulated
ZNF682	1.4977	1.25266	9.10956	2.07216e-18	9.96644e-17	31.0853	Up-Regulated
HLA-DMA	1.0576	7.3639	9.08857	2.44494e-18	1.16725e-16	30.923	Up-Regulated
CD84	1.2239	2.82085	9.08218	2.57114e-18	1.22148e-16	30.8736	Up-Regulated
CDH3	1.81493	5.07574	9.07933	2.62939e-18	1.24264e-16	30.8516	Up-Regulated
OSCAR	1.19461	3.66042	9.07594	2.70055e-18	1.2705e-16	30.8255	Up-Regulated
IPCEF1	1.41824	1.3346	9.05848	3.09798e-18	1.45044e-16	30.6908	Up-Regulated
SOWAHD	1.07005	1.2953	9.05196	3.27963e-18	1.53179e-16	30.6364	Up-Regulated
TM6SF1	1.09717	1.83748	9.05012	3.30829e-18	1.54146e-16	30.6263	Up-Regulated
GLI3	1.29776	1.6646	9.04488	3.44737e-18	1.60241e-16	30.5859	Up-Regulated
STAP1	1.32822	1.11235	9.02527	4.02035e-18	1.86427e-16	30.4351	Up-Regulated
ARHGAP31	1.01389	3.36397	9.0061	4.67178e-18	2.15091e-16	30.2878	Up-Regulated
FILIP1L	1.05476	4.40342	8.99246	5.19776e-18	2.38175e-16	30.1831	Up-Regulated
ELFN2	2.24005	1.172	8.99032	5.28542e-18	2.41621e-16	30.1667	Up-Regulated
RUNX3	1.0335	3.50181	8.98094	5.68741e-18	2.59386e-16	30.0948	Up-Regulated
NFAM1	1.11102	2.7656	8.97879	5.78382e-18	2.63164e-16	30.0784	Up-Regulated
CCR2	1.29234	2.20783	8.97499	5.95799e-18	2.69822e-16	30.0493	Up-Regulated
IL37	3.364	1.7216	8.99754	6.12887e-18	2.75629e-16	30.0489	Up-Regulated
ROR1	1.26437	1.63306	8.97336	6.03426e-18	2.72639e-16	30.0368	Up-Regulated
PTPRC	1.19713	4.52511	8.97026	6.18224e-18	2.77385e-16	30.013	Up-Regulated
PDE1B	1.0228	0.502611	8.96719	6.33203e-18	2.8345e-16	29.9895	Up-Regulated
ZNF625	1.20236	-1.81987	8.9715	6.40661e-18	2.86127e-16	29.9854	Up-Regulated
CD28	1.17324	1.41532	8.96349	6.51733e-18	2.90403e-16	29.9612	Up-Regulated
IFT57	1.07105	5.82569	8.95903	6.74793e-18	2.99989e-16	29.9271	Up-Regulated
CD1E	1.92071	1.36868	8.96056	6.81934e-18	3.0247e-16	29.9205	Up-Regulated
PLEK	1.12064	4.8509	8.94882	7.30693e-18	3.21157e-16	29.8491	Up-Regulated
NTRK1	1.22457	-1.3487	8.93858	7.95782e-18	3.47402e-16	29.767	Up-Regulated
KLHL6	1.15605	2.02705	8.93393	8.20529e-18	3.574e-16	29.7354	Up-Regulated
SUCNR1	1.5418	1.54743	8.92585	8.73813e-18	3.79756e-16	29.6737	Up-Regulated
FAS	1.06162	4.08628	8.91168	9.75584e-18	4.21153e-16	29.5656	Up-Regulated
RAB44	1.4406	-1.99781	8.91419	9.88894e-18	4.25539e-16	29.5619	Up-Regulated
FGL2	1.23188	4.53743	8.90977	9.90135e-18	4.25539e-16	29.5511	Up-Regulated
GPR65	1.04388	1.81349	8.90796	1.00416e-17	4.30613e-16	29.5373	Up-Regulated
ISM1	1.47968	2.77077	8.90623	1.01774e-17	4.35471e-16	29.5241	Up-Regulated
PDLIM4	1.40452	3.70767	8.89517	1.10902e-17	4.71405e-16	29.4399	Up-Regulated
ATP10A	1.27976	2.70758	8.89033	1.15142e-17	4.88358e-16	29.4031	Up-Regulated
SLC1A3	1.22442	2.45281	8.87813	1.26558e-17	5.34438e-16	29.3104	Up-Regulated
MRC1	1.57184	4.93804	8.87148	1.33255e-17	5.59066e-16	29.2598	Up-Regulated
KCNK13	1.23	0.592968	8.86903	1.35804e-17	5.68527e-16	29.2413	Up-Regulated
DCSTAMP	1.60902	0.195112	8.86425	1.40925e-17	5.88696e-16	29.205	Up-Regulated
KIAA0226L	1.03681	0.995213	8.86194	1.43473e-17	5.98049e-16	29.1874	Up-Regulated
GPR85	1.12634	-0.479639	8.85915	1.47385e-17	6.13039e-16	29.1626	Up-Regulated
ZNF365	1.28488	-1.05949	8.85206	1.54867e-17	6.42781e-16	29.1125	Up-Regulated
TRIL	1.34748	2.12417	8.85101	1.56122e-17	6.46607e-16	29.1045	Up-Regulated
CYSLTR2	1.11245	-0.0433705	8.84795	1.59858e-17	6.59944e-16	29.0814	Up-Regulated
CCDC170	1.49702	1.27173	8.84782	1.60023e-17	6.59944e-16	29.0803	Up-Regulated
ST8SIA4	1.088	3.52157	8.84314	1.65919e-17	6.82806e-16	29.0449	Up-Regulated
MS4A6A	1.1036	4.48528	8.83807	1.72545e-17	7.0857e-16	29.0065	Up-Regulated
LRRC25	1.03531	3.37996	8.83357	1.78648e-17	7.32078e-16	28.9724	Up-Regulated
IL1RAP	1.06644	2.68637	8.82498	1.9089e-17	7.80593e-16	28.9074	Up-Regulated
SSPN	1.09634	2.56653	8.81895	1.99992e-17	8.14378e-16	28.8617	Up-Regulated
C3AR1	1.1089	4.67571	8.80995	2.14357e-17	8.65602e-16	28.7937	Up-Regulated
SIGLEC11	1.36641	-0.686335	8.79806	2.39891e-17	9.60704e-16	28.6886	Up-Regulated
PIK3CG	1.21877	1.72809	8.79386	2.42635e-17	9.69691e-16	28.6722	Up-Regulated
EVI2A	1.02584	3.99919	8.77724	2.75729e-17	1.09742e-15	28.5469	Up-Regulated
PDE6B	1.21804	1.71207	8.75694	3.22243e-17	1.27211e-15	28.3941	Up-Regulated
ITGAX	1.0013	3.99428	8.7561	3.24327e-17	1.27773e-15	28.3877	Up-Regulated
FAT4	1.28775	1.09477	8.75534	3.26236e-17	1.28264e-15	28.382	Up-Regulated
ZDHHC15	1.51392	-0.345022	8.75384	3.29995e-17	1.2948e-15	28.3708	Up-Regulated
LRIG3	1.2388	4.56915	8.74554	3.51705e-17	1.37165e-15	28.3083	Up-Regulated
PAG1	1.02933	3.4372	8.73693	3.75693e-17	1.45641e-15	28.2436	Up-Regulated
FPR3	1.13176	4.88487	8.73389	3.84546e-17	1.48776e-15	28.2208	Up-Regulated
CD274	1.34171	2.89544	8.72332	4.16938e-17	1.60666e-15	28.1415	Up-Regulated
RGS11	1.40538	0.564708	8.71347	4.49602e-17	1.72567e-15	28.0676	Up-Regulated
HERC5	1.04346	2.72065	8.71083	4.58744e-17	1.75728e-15	28.0478	Up-Regulated
IFI16	1.03941	5.86044	8.69669	5.11081e-17	1.9539e-15	27.942	Up-Regulated
CXorf21	1.00958	2.43587	8.68923	5.41038e-17	2.06436e-15	27.8861	Up-Regulated
IFI44	1.26797	5.38997	8.68267	5.68811e-17	2.16182e-15	27.8371	Up-Regulated
PLAT	1.63888	4.91225	8.65477	7.03579e-17	2.65838e-15	27.6287	Up-Regulated
FAM198A	1.24238	0.0613811	8.65397	7.07839e-17	2.66927e-15	27.6227	Up-Regulated
FHAD1	1.25238	-0.103331	8.65083	7.24996e-17	2.72866e-15	27.5993	Up-Regulated
GDF5	1.83927	-0.565675	8.64856	7.59814e-17	2.84314e-15	27.5623	Up-Regulated
CPVL	1.19305	4.61828	8.64575	7.53539e-17	2.83059e-15	27.5614	Up-Regulated
TRIM2	1.12484	4.93159	8.63987	7.87966e-17	2.93267e-15	27.5176	Up-Regulated
BMP3	2.15599	2.59734	8.64004	7.90826e-17	2.93267e-15	27.5144	Up-Regulated
GPR82	1.29037	-0.228496	8.63898	7.93317e-17	2.93452e-15	27.511	Up-Regulated
HLF	1.88966	2.19422	8.63733	8.03363e-17	2.96602e-15	27.4987	Up-Regulated
TREM2	1.19278	5.57275	8.61458	9.54833e-17	3.50521e-15	27.3294	Up-Regulated
RSAD2	1.18642	3.35927	8.59682	1.09239e-16	3.98002e-15	27.1975	Up-Regulated
ANKRD36C	1.55209	-0.00488424	8.57899	1.25024e-16	4.52115e-15	27.0653	Up-Regulated
FABP3	1.48516	4.78951	8.57845	1.25534e-16	4.53114e-15	27.0613	Up-Regulated
SYNE3	1.02905	0.361844	8.57665	1.27255e-16	4.58472e-15	27.0479	Up-Regulated
IRF8	1.06205	3.63703	8.57489	1.28965e-16	4.63772e-15	27.0349	Up-Regulated
SIGLEC1	1.26275	3.1543	8.57409	1.29749e-16	4.65037e-15	27.0289	Up-Regulated
SHROOM4	1.17484	2.46218	8.57355	1.30276e-16	4.65037e-15	27.0249	Up-Regulated
HDX	1.06228	0.321525	8.5674	1.36472e-16	4.8612e-15	26.9794	Up-Regulated
GPR34	1.20693	3.22935	8.55173	1.53611e-16	5.40371e-15	26.8635	Up-Regulated
ALDH1A3	1.29602	2.87625	8.53617	1.72744e-16	6.04385e-15	26.7485	Up-Regulated
MYBPC2	1.56496	-0.410782	8.52239	1.9252e-16	6.65173e-15	26.6426	Up-Regulated
SAMD9L	1.11108	3.96481	8.52099	1.93666e-16	6.67942e-15	26.6365	Up-Regulated
TFEC	1.17927	1.50941	8.51617	2.00808e-16	6.90118e-15	26.601	Up-Regulated
ITGAL	1.0447	3.88524	8.51333	2.05149e-16	7.0379e-15	26.5801	Up-Regulated
HK3	1.2592	3.29864	8.51108	2.08647e-16	7.12008e-15	26.5635	Up-Regulated
APOBR	1.04395	3.5136	8.49786	2.30447e-16	7.83641e-15	26.4661	Up-Regulated
CD207	2.44839	2.22283	8.49775	2.33856e-16	7.92453e-15	26.4541	Up-Regulated
CSF2RB	1.02237	3.64581	8.47256	2.78632e-16	9.3629e-15	26.2801	Up-Regulated
CILP	1.91889	2.17428	8.46274	2.99907e-16	1.00053e-14	26.2081	Up-Regulated
GPR183	1.09152	4.78737	8.45732	3.12327e-16	1.03484e-14	26.1683	Up-Regulated
CDH11	1.11316	4.2869	8.44746	3.36238e-16	1.11217e-14	26.0961	Up-Regulated
CCL28	1.49183	2.49248	8.44388	3.45359e-16	1.13652e-14	26.0698	Up-Regulated
CD1A	2.25971	2.01159	8.44202	3.56575e-16	1.17144e-14	26.0412	Up-Regulated
ZNF43	1.0665	2.08547	8.43384	3.72276e-16	1.21889e-14	25.9963	Up-Regulated
C1orf233	1.29716	3.86033	8.43279	3.75209e-16	1.22627e-14	25.9886	Up-Regulated
CEACAM21	1.1094	1.7131	8.43258	3.75796e-16	1.22627e-14	25.9871	Up-Regulated
GPR84	1.26092	1.70628	8.42804	3.90486e-16	1.26588e-14	25.9514	Up-Regulated
CCDC89	1.31115	0.00640665	8.42429	4.01592e-16	1.29734e-14	25.9224	Up-Regulated
DUSP6	1.13175	6.57159	8.41864	4.17017e-16	1.34493e-14	25.8852	Up-Regulated
PDPN	1.19343	4.13387	8.41084	4.41996e-16	1.42313e-14	25.8282	Up-Regulated
FUT7	1.25015	-0.187	8.40334	4.67422e-16	1.49753e-14	25.7734	Up-Regulated
SLCO2B1	1.10799	4.3949	8.40208	4.71831e-16	1.50916e-14	25.7642	Up-Regulated
SAMSN1	1.00373	3.6032	8.39671	4.91078e-16	1.56298e-14	25.7251	Up-Regulated
ITGA4	1.02519	2.55627	8.38955	5.17959e-16	1.64584e-14	25.6729	Up-Regulated
CNIH3	1.01116	0.812003	8.38768	5.25207e-16	1.66614e-14	25.6593	Up-Regulated
PRAM1	1.07297	1.77279	8.38107	5.51691e-16	1.74444e-14	25.6111	Up-Regulated
FCGR2B	1.05255	2.41158	8.37076	5.95626e-16	1.87885e-14	25.536	Up-Regulated
RGS18	1.13608	1.19698	8.37065	5.96137e-16	1.87885e-14	25.5352	Up-Regulated
NHS	1.26795	1.848	8.35237	6.82764e-16	2.13797e-14	25.4023	Up-Regulated
CCR5	1.04956	3.15083	8.35006	6.946e-16	2.16802e-14	25.3855	Up-Regulated
PNMAL2	1.20328	-0.0442032	8.34932	6.9838e-16	2.17632e-14	25.3802	Up-Regulated
DPP4	1.77811	5.42611	8.34304	7.31671e-16	2.2764e-14	25.3346	Up-Regulated
MPEG1	1.02157	4.69331	8.34152	7.39981e-16	2.29857e-14	25.3235	Up-Regulated
MYOZ1	1.55681	1.12374	8.33981	7.55878e-16	2.34419e-14	25.3049	Up-Regulated
44442	1.49014	1.34116	8.32458	8.38864e-16	2.58501e-14	25.2007	Up-Regulated
FLT3	1.18899	-0.553512	8.31613	8.9683e-16	2.75925e-14	25.1372	Up-Regulated
CEACAM4	1.36248	1.12759	8.31386	9.1589e-16	2.81342e-14	25.1169	Up-Regulated
CD52	1.07712	6.58741	8.30591	9.63096e-16	2.94443e-14	25.0655	Up-Regulated
GXYLT2	1.1271	2.65754	8.29297	1.05968e-15	3.22952e-14	24.9719	Up-Regulated
SLAMF8	1.0373	4.56067	8.29051	1.0791e-15	3.28353e-14	24.9542	Up-Regulated
CLEC10A	1.28665	2.84257	8.28136	1.1544e-15	3.50167e-14	24.8881	Up-Regulated
PTGFR	1.73926	-0.371112	8.25712	1.38581e-15	4.15164e-14	24.7095	Up-Regulated
SPTB	2.15861	1.08985	8.23758	1.59971e-15	4.74117e-14	24.569	Up-Regulated
TECTA	1.06259	-1.66273	8.23199	1.6599e-15	4.91203e-14	24.5326	Up-Regulated
ADORA3	1.04468	2.12416	8.22841	1.70415e-15	5.01999e-14	24.5068	Up-Regulated
ZNF154	1.08934	1.19153	8.20678	1.99694e-15	5.79705e-14	24.3516	Up-Regulated
C7orf57	1.74239	0.755806	8.20621	2.01346e-15	5.82492e-14	24.3455	Up-Regulated
MS4A7	1.05196	4.17396	8.20073	2.08743e-15	6.02092e-14	24.3082	Up-Regulated
DNAH11	1.86223	0.481314	8.19381	2.20469e-15	6.33088e-14	24.2567	Up-Regulated
ZCCHC18	1.04083	-1.32113	8.18636	2.32827e-15	6.67587e-14	24.2034	Up-Regulated
IFI44L	1.51911	2.97899	8.18151	2.40251e-15	6.83815e-14	24.1707	Up-Regulated
REN	1.56492	-0.470447	8.18461	2.48817e-15	7.06122e-14	24.1522	Up-Regulated
ZNF66	1.26406	0.122145	8.17381	2.54148e-15	7.19425e-14	24.1156	Up-Regulated
CCL17	1.77935	2.71623	8.17431	2.54247e-15	7.19425e-14	24.1155	Up-Regulated
IL21R	1.09151	1.7228	8.17051	2.60347e-15	7.33474e-14	24.092	Up-Regulated
ANKRD34A	1.10529	0.234495	8.17013	2.61072e-15	7.34448e-14	24.0893	Up-Regulated
SLC1A7	2.52218	1.41946	8.16966	2.6197e-15	7.35908e-14	24.0859	Up-Regulated
IL7R	1.19468	4.31098	8.16475	2.71524e-15	7.60542e-14	24.0509	Up-Regulated
CCL13	1.62125	4.59199	8.15343	2.949e-15	8.23638e-14	23.9701	Up-Regulated
HOXD1	2.11977	1.17121	8.1496	3.06875e-15	8.54621e-14	23.9354	Up-Regulated
MS4A14	1.16164	0.401234	8.14186	3.20837e-15	8.90943e-14	23.8876	Up-Regulated
NAIP	1.06079	-1.71271	8.13733	3.31587e-15	9.18165e-14	23.8553	Up-Regulated
AIM2	1.72198	2.7829	8.12938	3.51344e-15	9.701e-14	23.7987	Up-Regulated
ZNF540	1.06051	0.22576	8.1192	3.78328e-15	1.03755e-13	23.7263	Up-Regulated
PDCD1LG2	1.12897	2.47587	8.11916	3.78449e-15	1.03755e-13	23.726	Up-Regulated
CD200R1	1.01177	0.675139	8.11783	3.82108e-15	1.0461e-13	23.7165	Up-Regulated
LGALS2	1.23524	2.97093	8.10959	4.05679e-15	1.10439e-13	23.658	Up-Regulated
F13A1	1.44874	4.4083	8.10405	4.22326e-15	1.14649e-13	23.6186	Up-Regulated
BOC	1.02288	0.658614	8.09843	4.39902e-15	1.19087e-13	23.5787	Up-Regulated
SLCO2A1	1.15819	4.80239	8.09075	4.65077e-15	1.25551e-13	23.5243	Up-Regulated
RYR1	1.6667	0.625047	8.07596	5.17699e-15	1.38983e-13	23.4194	Up-Regulated
XAF1	1.07316	2.2656	8.06317	5.67853e-15	1.51334e-13	23.3289	Up-Regulated
GPC4	1.12458	5.86467	8.05617	5.97326e-15	1.58385e-13	23.2794	Up-Regulated
PADI2	1.25331	2.29476	8.05533	6.00953e-15	1.59129e-13	23.2735	Up-Regulated
FHOD3	1.66275	0.60178	8.03259	7.10812e-15	1.87197e-13	23.1095	Up-Regulated
FAM189A2	1.45421	2.49797	8.03156	7.13446e-15	1.87381e-13	23.1056	Up-Regulated
TTC34	1.36517	-1.6785	8.03232	7.2034e-15	1.88936e-13	23.1027	Up-Regulated
NYNRIN	1.04784	3.87684	8.02148	7.67204e-15	2.00956e-13	23.0346	Up-Regulated
SIRPB2	1.02351	1.53801	8.01478	8.05073e-15	2.0946e-13	22.9874	Up-Regulated
TRABD2A	1.30051	0.878948	8.01281	8.16617e-15	2.12178e-13	22.9735	Up-Regulated
SCN2B	1.48833	-1.29615	8.01241	8.44004e-15	2.18124e-13	22.9561	Up-Regulated
TMEM63C	2.08448	1.24373	8.00877	8.40674e-15	2.17554e-13	22.9451	Up-Regulated
ITGB3	1.42688	1.16837	7.99409	9.34226e-15	2.4016e-13	22.8419	Up-Regulated
WNT10A	1.61747	1.38146	7.99387	9.35732e-15	2.40229e-13	22.8403	Up-Regulated
INPP5J	1.13165	1.73372	7.99283	9.42758e-15	2.41713e-13	22.833	Up-Regulated
CD69	1.1686	3.08648	7.98813	9.75125e-15	2.49352e-13	22.8	Up-Regulated
NACAD	1.15966	0.58036	7.9834	1.00876e-14	2.57273e-13	22.7668	Up-Regulated
CPED1	1.071	1.61336	7.97252	1.09063e-14	2.75957e-13	22.6905	Up-Regulated
ZNF559-ZNF177	1.07771	-2.12878	7.96004	1.1927e-14	2.99458e-13	22.603	Up-Regulated
DDO	1.15933	1.49911	7.95613	1.231e-14	3.07085e-13	22.5742	Up-Regulated
CTTNBP2	1.30255	-0.499728	7.95407	1.24478e-14	3.09755e-13	22.5612	Up-Regulated
CD22	1.30314	1.59469	7.94213	1.35577e-14	3.36047e-13	22.4777	Up-Regulated
FCGR1B	1.07604	-0.293861	7.94121	1.36469e-14	3.37826e-13	22.4713	Up-Regulated
CX3CR1	1.48774	1.26598	7.94092	1.36752e-14	3.38094e-13	22.4692	Up-Regulated
STARD9	1.02856	0.180468	7.93394	1.4375e-14	3.54493e-13	22.4204	Up-Regulated
PTAFR	1.01876	4.18237	7.93169	1.46081e-14	3.59782e-13	22.4047	Up-Regulated
BICC1	1.12695	2.6604	7.92612	1.52004e-14	3.71538e-13	22.3658	Up-Regulated
CUBN	1.021	-1.12794	7.92032	1.58425e-14	3.86745e-13	22.3254	Up-Regulated
CHST3	1.23263	3.12816	7.91166	1.68525e-14	4.09337e-13	22.2649	Up-Regulated
CECR6	1.04762	-0.653384	7.89788	1.86555e-14	4.50873e-13	22.1677	Up-Regulated
MSR1	1.15191	4.04797	7.88808	1.99324e-14	4.80535e-13	22.1008	Up-Regulated
CDH23	1.10065	-0.548819	7.8847	2.04174e-14	4.91615e-13	22.0773	Up-Regulated
GPNMB	1.08855	6.78002	7.87159	2.24121e-14	5.38307e-13	21.9862	Up-Regulated
CLDN16	1.56863	-1.02862	7.87302	2.28218e-14	5.46792e-13	21.9744	Up-Regulated
CH25H	1.48997	3.55294	7.86698	2.31582e-14	5.54168e-13	21.9541	Up-Regulated
RASSF8	1.04064	2.88574	7.8625	2.39057e-14	5.70645e-13	21.9231	Up-Regulated
PPP2R2B	1.04824	-1.864	7.84622	2.68296e-14	6.38084e-13	21.8103	Up-Regulated
IVL	3.23999	0.669243	7.86556	2.85741e-14	6.74606e-13	21.7954	Up-Regulated
ANKRD55	1.24889	-1.74823	7.84284	2.79604e-14	6.64163e-13	21.7788	Up-Regulated
TNFSF8	1.01411	1.4646	7.83736	2.85688e-14	6.74606e-13	21.7489	Up-Regulated
MACC1	1.19208	4.00487	7.83688	2.86656e-14	6.75942e-13	21.7456	Up-Regulated
GPR173	1.0845	0.644914	7.82928	3.02493e-14	7.11556e-13	21.693	Up-Regulated
TIFAB	1.42524	-1.41826	7.82494	3.14057e-14	7.36969e-13	21.6587	Up-Regulated
B3GNT7	1.3633	5.50851	7.81593	3.32416e-14	7.77228e-13	21.6008	Up-Regulated
TLR8	1.26674	1.79291	7.80982	3.4708e-14	8.09561e-13	21.5586	Up-Regulated
SYNDIG1L	1.7059	-1.2335	7.81069	3.57074e-14	8.30873e-13	21.547	Up-Regulated
STK32A	1.48681	2.57358	7.80279	3.65962e-14	8.49513e-13	21.5071	Up-Regulated
LILRA6	1.01902	1.12987	7.78987	3.99531e-14	9.21917e-13	21.421	Up-Regulated
DMBX1	2.12525	-0.805837	7.79818	4.11568e-14	9.44074e-13	21.4181	Up-Regulated
SLC16A9	2.05089	2.5829	7.78597	4.10644e-14	9.43687e-13	21.3942	Up-Regulated
CCR7	1.15636	2.79936	7.76794	4.66216e-14	1.06314e-12	21.2701	Up-Regulated
SLAMF1	1.00611	1.50277	7.74566	5.45194e-14	1.23308e-12	21.1172	Up-Regulated
PVRL3	1.29373	2.24037	7.74518	5.47017e-14	1.23432e-12	21.1139	Up-Regulated
GPR116	1.35892	6.08503	7.73807	5.7499e-14	1.29443e-12	21.0652	Up-Regulated
CCR4	1.31592	1.68724	7.73242	5.9823e-14	1.34518e-12	21.0265	Up-Regulated
WSCD2	1.41419	-2.56182	7.73402	6.09505e-14	1.36736e-12	21.0165	Up-Regulated
SALL2	1.12033	3.04772	7.72698	6.21472e-14	1.38939e-12	20.9892	Up-Regulated
MAP7D2	1.8187	1.62484	7.7245	6.32339e-14	1.41205e-12	20.9723	Up-Regulated
TSPAN32	1.09205	0.192007	7.71922	6.56177e-14	1.45689e-12	20.9361	Up-Regulated
FCRL2	1.5681	0.326696	7.70762	7.11632e-14	1.57281e-12	20.8569	Up-Regulated
MS4A2	1.52925	0.817602	7.7049	7.29973e-14	1.60785e-12	20.8345	Up-Regulated
PTGER2	1.17193	2.40821	7.70363	7.31752e-14	1.60994e-12	20.8296	Up-Regulated
ICOS	1.16201	1.25984	7.70282	7.35892e-14	1.61721e-12	20.8241	Up-Regulated
KCNJ15	1.61623	3.00114	7.6927	7.89782e-14	1.72391e-12	20.755	Up-Regulated
OLR1	1.2528	4.47244	7.68282	8.46182e-14	1.8408e-12	20.6876	Up-Regulated
EFNB3	1.3259	1.60685	7.67984	8.63911e-14	1.87516e-12	20.6674	Up-Regulated
RARRES3	1.15913	7.12249	7.67899	8.69077e-14	1.88216e-12	20.6616	Up-Regulated
FZD2	1.03897	3.33383	7.67534	8.91471e-14	1.9285e-12	20.6367	Up-Regulated
FCN1	1.232	2.28783	7.66739	9.42193e-14	2.03369e-12	20.5826	Up-Regulated
ZNF804A	1.11217	-1.64809	7.65375	1.04591e-13	2.25253e-12	20.4854	Up-Regulated
CAMK4	1.0076	-0.335024	7.64522	1.09931e-13	2.34928e-12	20.432	Up-Regulated
AUTS2	1.22815	3.7633	7.63843	1.15236e-13	2.44379e-12	20.3859	Up-Regulated
EML6	1.12587	-1.46265	7.63808	1.15522e-13	2.44718e-12	20.3835	Up-Regulated
WDFY4	1.11897	2.13235	7.63175	1.2071e-13	2.54318e-12	20.3406	Up-Regulated
LTA	1.08129	0.631041	7.63	1.22561e-13	2.57657e-12	20.328	Up-Regulated
CSF2	1.63949	1.72796	7.62206	1.31966e-13	2.75338e-12	20.2654	Up-Regulated
COL19A1	1.52618	-4.20012	7.62416	1.4602e-13	3.03356e-12	20.1883	Up-Regulated
SIDT1	1.06548	1.97309	7.60922	1.41107e-13	2.93464e-12	20.1881	Up-Regulated
ADAM8	1.02321	5.04491	7.59437	1.56373e-13	3.22787e-12	20.0878	Up-Regulated
PTPRZ1	2.26236	-0.561784	7.59309	1.60217e-13	3.30371e-12	20.0714	Up-Regulated
PDZD4	1.26592	0.607438	7.5823	1.69967e-13	3.48991e-12	20.0063	Up-Regulated
MS4A4E	1.23848	-0.52495	7.58539	1.7272e-13	3.54269e-12	20.002	Up-Regulated
NRXN2	1.11966	-1.15625	7.57059	1.8428e-13	3.76387e-12	19.9274	Up-Regulated
ZNF454	1.45766	-0.53875	7.57053	1.84911e-13	3.77277e-12	19.9243	Up-Regulated
C17orf50	1.46355	-1.01041	7.5842	1.92706e-13	3.91943e-12	19.9199	Up-Regulated
SPNS3	1.00996	0.289875	7.56706	1.89383e-13	3.85994e-12	19.901	Up-Regulated
HDC	1.39748	0.481021	7.55744	2.02366e-13	4.09552e-12	19.8362	Up-Regulated
SLC5A1	2.43749	0.324383	7.5399	2.38348e-13	4.77755e-12	19.6966	Up-Regulated
CASQ1	1.11476	-1.59505	7.52498	2.56777e-13	5.12576e-12	19.6091	Up-Regulated
FAT2	1.91492	-1.84861	7.51772	2.65875e-13	5.28018e-12	19.5717	Up-Regulated
SLC4A8	1.29614	-0.126834	7.51498	2.70124e-13	5.352e-12	19.5539	Up-Regulated
WDR66	1.23669	1.52052	7.51204	2.75623e-13	5.44033e-12	19.5343	Up-Regulated
PGR	1.16699	-1.5026	7.503	2.93245e-13	5.76467e-12	19.4737	Up-Regulated
BCL11B	1.12584	1.07021	7.50038	2.9854e-13	5.86281e-12	19.4563	Up-Regulated
SLC28A3	1.4462	0.923425	7.49982	2.99696e-13	5.87956e-12	19.4525	Up-Regulated
GCNT4	1.22835	0.309644	7.49258	3.14909e-13	6.14691e-12	19.4042	Up-Regulated
HS3ST1	1.08836	2.75307	7.49033	3.19806e-13	6.23622e-12	19.3891	Up-Regulated
ZBP1	1.06728	1.28538	7.48651	3.28268e-13	6.38196e-12	19.3636	Up-Regulated
COL23A1	1.05278	0.125368	7.48511	3.32396e-13	6.44928e-12	19.3517	Up-Regulated
TNFRSF9	1.18292	1.26376	7.48421	3.33465e-13	6.46355e-12	19.3483	Up-Regulated
IGSF21	1.27981	0.247263	7.47556	3.55828e-13	6.85589e-12	19.2875	Up-Regulated
CST6	1.76855	4.4528	7.47494	3.55269e-13	6.85191e-12	19.2864	Up-Regulated
MEOX1	1.29241	-0.346377	7.4733	3.60326e-13	6.92877e-12	19.2749	Up-Regulated
SCUBE3	1.56397	1.88056	7.46028	3.92659e-13	7.51323e-12	19.1887	Up-Regulated
MYBPH	2.1351	0.207945	7.44753	4.46175e-13	8.47865e-12	19.0825	Up-Regulated
GALNT16	1.39205	-1.31971	7.43921	4.5327e-13	8.5966e-12	19.0486	Up-Regulated
CD40LG	1.20256	1.10598	7.4378	4.5894e-13	8.69563e-12	19.0368	Up-Regulated
C11orf21	1.13228	0.0638282	7.43123	4.78561e-13	9.05854e-12	18.9956	Up-Regulated
CD5	1.00159	3.00197	7.42298	5.0615e-13	9.54349e-12	18.9409	Up-Regulated
FRMD6	1.00847	2.7137	7.42133	5.11846e-13	9.62281e-12	18.93	Up-Regulated
PTCRA	1.16137	-0.275123	7.40934	5.69636e-13	1.06885e-11	18.8343	Up-Regulated
B3GAT1	1.82085	-0.822428	7.39216	6.23815e-13	1.16375e-11	18.7369	Up-Regulated
CDH20	1.80767	-2.64687	7.40345	6.49758e-13	1.20866e-11	18.7358	Up-Regulated
CREB5	1.08101	0.861104	7.38867	6.38762e-13	1.18935e-11	18.7138	Up-Regulated
EGFR	1.17254	4.88793	7.38081	6.73639e-13	1.24949e-11	18.6619	Up-Regulated
PPP1R1B	2.18735	3.82004	7.36721	7.40534e-13	1.36963e-11	18.5698	Up-Regulated
FOLR2	1.12718	4.93971	7.3654	7.4759e-13	1.38137e-11	18.5603	Up-Regulated
ZNF853	1.03896	2.55435	7.36425	7.53383e-13	1.39075e-11	18.5528	Up-Regulated
PRRT2	1.1873	0.972661	7.35958	7.7753e-13	1.42987e-11	18.522	Up-Regulated
ARSJ	1.00519	2.74876	7.34703	8.46196e-13	1.54588e-11	18.4394	Up-Regulated
ZNF486	1.52054	2.95268	7.33124	9.41167e-13	1.71132e-11	18.3356	Up-Regulated
RRAD	1.43337	4.65422	7.3303	9.47155e-13	1.72059e-11	18.3294	Up-Regulated
ADAMTS14	1.05138	1.68787	7.32941	9.52843e-13	1.7293e-11	18.3236	Up-Regulated
TPSB2	1.53581	4.04335	7.32552	9.78072e-13	1.76517e-11	18.2981	Up-Regulated
IFIT1	1.21966	4.03822	7.31627	1.04084e-12	1.87149e-11	18.2374	Up-Regulated
CHRNA6	1.11455	-2.1586	7.32047	1.06654e-12	1.91238e-11	18.2361	Up-Regulated
FAM65B	1.00954	2.26231	7.31503	1.04952e-12	1.88359e-11	18.2293	Up-Regulated
SHISA3	2.29927	1.93965	7.30579	1.12268e-12	2.00562e-11	18.1662	Up-Regulated
OCM	1.03658	-1.29785	7.31393	1.16828e-12	2.07751e-11	18.165	Up-Regulated
ITGA2	1.28993	4.7663	7.30029	1.15869e-12	2.06423e-11	18.1328	Up-Regulated
TMPRSS2	1.33305	5.21932	7.29633	1.18986e-12	2.112e-11	18.1069	Up-Regulated
SIGLEC14	1.0889	2.42825	7.29088	1.28527e-12	2.27096e-11	18.0465	Up-Regulated
C16orf96	1.20419	-2.54413	7.28268	1.35762e-12	2.38844e-11	17.9975	Up-Regulated
HLA-DQA2	1.70043	5.80422	7.27931	1.33356e-12	2.35199e-11	17.9957	Up-Regulated
DCLK1	1.229	1.52625	7.2766	1.35792e-12	2.38844e-11	17.978	Up-Regulated
IL22RA2	1.65389	-0.534928	7.26855	1.4637e-12	2.55364e-11	17.9157	Up-Regulated
PLAU	1.29194	6.74557	7.26496	1.4678e-12	2.55848e-11	17.9021	Up-Regulated
VSIG4	1.13679	5.49687	7.25476	1.57131e-12	2.71692e-11	17.8356	Up-Regulated
TP63	1.8041	0.844933	7.25185	1.60213e-12	2.76527e-11	17.8167	Up-Regulated
LYZ	1.32427	8.93111	7.24629	1.66266e-12	2.86466e-11	17.7805	Up-Regulated
LRFN5	1.10523	-2.16092	7.23767	1.79334e-12	3.07341e-11	17.7109	Up-Regulated
ANGPT4	1.29036	-2.64876	7.23169	1.95417e-12	3.31389e-11	17.6472	Up-Regulated
CCR8	1.07783	0.459747	7.22642	1.92257e-12	3.2775e-11	17.6403	Up-Regulated
SELL	1.06446	4.07711	7.21668	2.02502e-12	3.42504e-11	17.5883	Up-Regulated
CATSPER1	1.34254	0.806158	7.21445	2.06048e-12	3.47592e-11	17.5716	Up-Regulated
C1QB	1.04098	8.3554	7.21273	2.07883e-12	3.50382e-11	17.5627	Up-Regulated
ATP13A4	1.8339	3.04224	7.21092	2.11473e-12	3.55198e-11	17.5487	Up-Regulated
BRINP1	2.54374	-0.424895	7.19079	2.49291e-12	4.14409e-11	17.4072	Up-Regulated
USP2	1.10556	0.913604	7.18619	2.48532e-12	4.13502e-11	17.3888	Up-Regulated
ACTBL2	1.52226	-2.12907	7.19372	2.64413e-12	4.3581e-11	17.3736	Up-Regulated
EFHC2	1.37534	1.02646	7.18158	2.55613e-12	4.23828e-11	17.3612	Up-Regulated
TMEM255A	1.20738	0.786281	7.18014	2.5805e-12	4.27502e-11	17.3519	Up-Regulated
PTPRD	1.08871	0.454769	7.17911	2.59828e-12	4.30081e-11	17.3452	Up-Regulated
CLEC4F	1.62703	-1.17266	7.18134	2.69619e-12	4.44013e-11	17.3393	Up-Regulated
BTLA	1.11379	0.0724338	7.17124	2.73716e-12	4.49614e-11	17.2944	Up-Regulated
CRTAM	1.02451	0.852354	7.17088	2.75048e-12	4.51419e-11	17.29	Up-Regulated
COL6A5	1.51952	-0.269636	7.16788	2.82665e-12	4.63527e-11	17.2708	Up-Regulated
APOBEC3H	1.0133	1.4086	7.15502	3.04687e-12	4.97535e-11	17.1899	Up-Regulated
ICAM5	1.36979	2.17093	7.15467	3.05381e-12	4.9825e-11	17.1877	Up-Regulated
FCRL1	1.58843	-0.682166	7.15489	3.0875e-12	5.02055e-11	17.1806	Up-Regulated
C10orf55	1.22731	0.0742716	7.14865	3.20117e-12	5.18798e-11	17.1492	Up-Regulated
GALNT5	1.24256	3.29915	7.13988	3.36691e-12	5.44294e-11	17.0926	Up-Regulated
CXorf57	1.20293	-0.0329943	7.1362	3.4496e-12	5.56269e-11	17.0689	Up-Regulated
SMIM5	1.18185	0.83123	7.12851	3.62894e-12	5.83732e-11	17.0195	Up-Regulated
CCR6	1.25854	-2.47838	7.13154	3.79111e-12	6.06797e-11	17.011	Up-Regulated
ACSL6	1.16222	-1.98259	7.12408	3.73624e-12	5.99499e-11	16.9911	Up-Regulated
SGCD	1.04947	0.889924	7.12295	3.76405e-12	6.03462e-11	16.9839	Up-Regulated
ZNF90	1.48577	0.766454	7.11204	4.04422e-12	6.43061e-11	16.9139	Up-Regulated
LAMP5	1.1478	2.58336	7.11122	4.06588e-12	6.45975e-11	16.9087	Up-Regulated
GNAO1	1.13234	-0.0168135	7.1107	4.0799e-12	6.47142e-11	16.9054	Up-Regulated
CACHD1	1.23832	2.76416	7.10757	4.16482e-12	6.58456e-11	16.8853	Up-Regulated
USP44	1.32289	1.06368	7.10654	4.19301e-12	6.61834e-11	16.8787	Up-Regulated
EFR3B	1.23769	0.786921	7.10635	4.19813e-12	6.62103e-11	16.8775	Up-Regulated
CMYA5	1.036	-0.260157	7.10507	4.23379e-12	6.661e-11	16.8693	Up-Regulated
DCHS2	1.62115	-3.40839	7.10469	4.29579e-12	6.74213e-11	16.8677	Up-Regulated
SPAG8	1.08563	0.41934	7.1037	4.27196e-12	6.71016e-11	16.8605	Up-Regulated
VSIG1	2.28631	2.34175	7.10207	4.31796e-12	6.77144e-11	16.8501	Up-Regulated
KLHL29	1.03507	0.758124	7.0974	4.45233e-12	6.95403e-11	16.8202	Up-Regulated
RP11-872D17.8	1.18635	-1.49507	7.0987	4.53434e-12	7.07641e-11	16.8167	Up-Regulated
TNF	1.16247	1.2091	7.09084	4.64815e-12	7.23075e-11	16.7783	Up-Regulated
C1QTNF3	1.03421	2.2129	7.08801	4.73522e-12	7.36029e-11	16.7602	Up-Regulated
LYNX1	1.20403	2.15638	7.08178	4.9326e-12	7.64868e-11	16.7204	Up-Regulated
LILRA4	1.26286	-0.121637	7.07304	5.23536e-12	8.06654e-11	16.6626	Up-Regulated
NCAM2	1.1357	0.88248	7.06874	5.37201e-12	8.26394e-11	16.6372	Up-Regulated
FNDC5	1.1821	0.776219	7.06623	5.46074e-12	8.38713e-11	16.6213	Up-Regulated
LRRN4CL	1.05024	-0.0125757	7.06141	5.63567e-12	8.61484e-11	16.5905	Up-Regulated
TLR10	1.2484	0.840148	7.05791	5.76616e-12	8.79351e-11	16.5682	Up-Regulated
TMEM130	1.53455	2.22917	7.05565	5.87956e-12	8.95235e-11	16.5498	Up-Regulated
CLNK	1.07263	-0.957863	7.0289	6.98363e-12	1.05014e-10	16.3819	Up-Regulated
PIGR	2.28136	7.21745	7.02371	7.20676e-12	1.08286e-10	16.3509	Up-Regulated
ESYT3	1.21639	1.93681	7.02339	7.22169e-12	1.08415e-10	16.3489	Up-Regulated
ZNF626	1.21595	1.53579	7.02328	7.22713e-12	1.08415e-10	16.3482	Up-Regulated
RP11-20J15.5	1.42333	-2.7259	7.04932	8.68858e-12	1.28853e-10	16.3048	Up-Regulated
WFDC10B	1.4844	1.63308	7.01277	7.92029e-12	1.18365e-10	16.2685	Up-Regulated
CDHR1	1.2377	-2.71843	7.00986	7.99603e-12	1.19405e-10	16.2536	Up-Regulated
HAS3	1.4598	3.58419	7.00266	8.26383e-12	1.23119e-10	16.2176	Up-Regulated
EPHB6	1.1298	1.19591	6.99899	8.46321e-12	1.25799e-10	16.1944	Up-Regulated
TNN	1.21727	-1.72249	6.99671	8.64806e-12	1.2835e-10	16.1742	Up-Regulated
TTC16	1.20591	-1.48695	6.98759	9.13329e-12	1.35138e-10	16.1204	Up-Regulated
FREM1	1.36108	-0.723509	6.98686	9.1763e-12	1.35464e-10	16.1159	Up-Regulated
LTB	1.04011	4.69193	6.98317	9.37754e-12	1.3791e-10	16.0945	Up-Regulated
FCRL6	1.00388	0.821933	6.98229	9.43084e-12	1.38588e-10	16.0889	Up-Regulated
CTSH	1.04061	7.52726	6.97734	9.73854e-12	1.42247e-10	16.0577	Up-Regulated
FRMD5	1.17897	1.34168	6.96965	1.02353e-11	1.48916e-10	16.0092	Up-Regulated
ANKRD34B	2.30664	-1.24172	6.96685	1.1273e-11	1.62215e-10	15.9453	Up-Regulated
ISLR2	1.14557	-0.557319	6.95755	1.10925e-11	1.59975e-10	15.9312	Up-Regulated
PPP1R14C	1.48583	3.8674	6.94366	1.21064e-11	1.73563e-10	15.8457	Up-Regulated
GPR18	1.03776	0.390191	6.94055	1.23518e-11	1.7656e-10	15.8262	Up-Regulated
FCER1A	1.71993	2.53905	6.94045	1.24143e-11	1.77322e-10	15.8241	Up-Regulated
RGS13	1.17578	-1.38346	6.93574	1.28254e-11	1.8279e-10	15.7926	Up-Regulated
TGFBI	1.04324	6.26835	6.93407	1.28789e-11	1.83418e-10	15.7855	Up-Regulated
ZIK1	1.04918	1.21734	6.92731	1.3452e-11	1.90879e-10	15.7431	Up-Regulated
GLYATL2	2.45223	-1.72059	6.94447	1.54965e-11	2.18132e-10	15.7087	Up-Regulated
PLEKHG4	1.00493	2.85081	6.9218	1.39379e-11	1.9734e-10	15.7085	Up-Regulated
SUSD4	1.3237	2.66666	6.92105	1.40054e-11	1.98151e-10	15.7038	Up-Regulated
TPSAB1	1.30541	4.17352	6.91715	1.43614e-11	2.02892e-10	15.6794	Up-Regulated
AQP1	1.38401	7.48618	6.91229	1.48165e-11	2.09017e-10	15.649	Up-Regulated
CPA3	1.41786	4.47899	6.90831	1.52011e-11	2.14286e-10	15.624	Up-Regulated
MEOX2	1.06884	2.05951	6.90572	1.54552e-11	2.1771e-10	15.6079	Up-Regulated
CHST6	1.42154	1.23289	6.8903	1.70636e-11	2.37773e-10	15.5115	Up-Regulated
ST6GALNAC5	1.04863	1.84833	6.88777	1.73422e-11	2.41483e-10	15.4958	Up-Regulated
DCBLD2	1.00994	4.5474	6.88709	1.74185e-11	2.42198e-10	15.4915	Up-Regulated
EMR1	1.22998	0.0773932	6.88437	1.77243e-11	2.45877e-10	15.4745	Up-Regulated
KCNMA1	1.01085	0.708742	6.88429	1.77339e-11	2.45877e-10	15.474	Up-Regulated
CA10	3.37221	-2.0831	6.90678	2.19562e-11	2.99281e-10	15.4192	Up-Regulated
REEP2	1.0129	0.476865	6.87474	1.88522e-11	2.59895e-10	15.4145	Up-Regulated
CRYGN	1.5501	-0.924726	6.85925	2.11736e-11	2.89631e-10	15.3106	Up-Regulated
ANKK1	1.24783	-0.738132	6.85793	2.10802e-11	2.88558e-10	15.3063	Up-Regulated
ROS1	1.68445	3.86593	6.85277	2.16946e-11	2.95922e-10	15.2778	Up-Regulated
PLCH2	1.25612	0.136735	6.84264	2.3143e-11	3.14352e-10	15.2149	Up-Regulated
EGR4	1.64545	-1.93399	6.84985	2.44397e-11	3.30345e-10	15.1957	Up-Regulated
FCRL3	1.29277	0.0615541	6.82762	2.54674e-11	3.4304e-10	15.1217	Up-Regulated
PTCHD2	1.61791	-2.53684	6.826	2.63927e-11	3.53782e-10	15.0974	Up-Regulated
KCTD14	1.13277	2.91048	6.81418	2.77404e-11	3.69802e-10	15.0385	Up-Regulated
MARCO	1.53462	5.30143	6.80276	2.98278e-11	3.96811e-10	14.9679	Up-Regulated
CLDN9	1.67388	2.17664	6.80261	2.98565e-11	3.9692e-10	14.967	Up-Regulated
DNAJC5B	1.03073	0.919194	6.79577	3.11807e-11	4.13956e-10	14.9248	Up-Regulated
CCDC180	1.17374	-2.36051	6.78684	3.30628e-11	4.36551e-10	14.8703	Up-Regulated
TTLL9	1.3768	-1.76559	6.78072	3.43e-11	4.51042e-10	14.832	Up-Regulated
DOK5	1.19116	1.14582	6.77222	3.61949e-11	4.74351e-10	14.7797	Up-Regulated
AC253572.1	1.15669	0.916909	6.766	3.80305e-11	4.97399e-10	14.7376	Up-Regulated
GP5	1.05719	-2.83438	6.76653	3.93712e-11	5.12824e-10	14.7235	Up-Regulated
IL1B	1.03313	2.43065	6.75537	4.02615e-11	5.2318e-10	14.6761	Up-Regulated
MT1E	1.13071	6.0081	6.75533	4.02716e-11	5.2318e-10	14.6758	Up-Regulated
SPEG	1.22616	-0.0823215	6.75163	4.1224e-11	5.33765e-10	14.6531	Up-Regulated
WBSCR17	1.28106	0.844958	6.74847	4.21364e-11	5.45214e-10	14.6321	Up-Regulated
IDO2	1.10885	-1.85972	6.74692	4.31542e-11	5.56526e-10	14.6132	Up-Regulated
CADPS	1.43974	-3.49282	6.73582	4.59988e-11	5.90852e-10	14.555	Up-Regulated
ANKS1B	1.31261	-2.62575	6.71271	5.28742e-11	6.71599e-10	14.4139	Up-Regulated
CCDC37	1.67543	-1.2466	6.71283	5.4121e-11	6.84297e-10	14.4042	Up-Regulated
WDR49	1.5371	-0.853316	6.71221	5.37832e-11	6.80914e-10	14.4041	Up-Regulated
GZMK	1.15075	2.73227	6.70631	5.48296e-11	6.92804e-10	14.3757	Up-Regulated
ATP8A2	1.25955	-0.457054	6.68735	6.17506e-11	7.727e-10	14.2601	Up-Regulated
MYH15	1.30336	-1.982	6.68702	6.26026e-11	7.82351e-10	14.2532	Up-Regulated
CNKSR2	1.2418	-1.3445	6.68213	6.39245e-11	7.96815e-10	14.2267	Up-Regulated
BEND5	1.02188	1.68879	6.67773	6.55826e-11	8.1591e-10	14.2015	Up-Regulated
KCNJ5	1.16255	1.22826	6.67463	6.68654e-11	8.29208e-10	14.1827	Up-Regulated
ATP1A4	1.07316	-4.015	6.67357	7.19691e-11	8.86826e-10	14.1553	Up-Regulated
RNASE2	1.00548	2.06591	6.67024	6.91224e-11	8.55556e-10	14.1536	Up-Regulated
CHIT1	1.73981	3.33898	6.66373	7.15807e-11	8.83162e-10	14.1164	Up-Regulated
ADAMTS17	1.03981	-0.773133	6.65473	7.57152e-11	9.28265e-10	14.0618	Up-Regulated
ANKDD1B	1.24625	0.788639	6.64689	7.9658e-11	9.70466e-10	14.0151	Up-Regulated
SIX1	1.26891	3.30987	6.64295	8.1485e-11	9.90855e-10	13.9904	Up-Regulated
RGMA	1.15008	0.536558	6.6388	8.36166e-11	1.0155e-09	13.9653	Up-Regulated
CACNA1G	1.32248	-2.48234	6.63596	8.52702e-11	1.03364e-09	13.949	Up-Regulated
C4B	1.15154	2.48906	6.63455	8.58606e-11	1.03919e-09	13.9396	Up-Regulated
CCL19	1.41982	5.54346	6.62106	9.3547e-11	1.12622e-09	13.8565	Up-Regulated
KRT32	2.08751	-2.09045	6.64377	1.17579e-10	1.38291e-09	13.8508	Up-Regulated
DIRAS3	1.38161	1.2703	6.61864	9.51367e-11	1.14394e-09	13.8428	Up-Regulated
TGFB2	1.18186	2.39114	6.60994	1.00049e-10	1.19633e-09	13.7909	Up-Regulated
ESR1	1.20922	0.653254	6.6063	1.0233e-10	1.22059e-09	13.769	Up-Regulated
GPR174	1.18836	0.791612	6.60675	1.02422e-10	1.22094e-09	13.7687	Up-Regulated
PRR33	1.12416	-0.000946486	6.60531	1.0334e-10	1.23112e-09	13.76	Up-Regulated
CR1	1.05953	0.221499	6.59572	1.09266e-10	1.29694e-09	13.7052	Up-Regulated
MCEMP1	1.49206	2.61461	6.58461	1.17048e-10	1.37917e-09	13.6384	Up-Regulated
FAM180A	1.07481	-0.120998	6.58133	1.19879e-10	1.40655e-09	13.6157	Up-Regulated
HS3ST5	1.99762	-1.57631	6.583	1.25468e-10	1.46415e-09	13.6097	Up-Regulated
TNNI2	1.13662	1.73499	6.5784	1.21628e-10	1.42277e-09	13.6011	Up-Regulated
TEPP	1.70612	-0.681402	6.57777	1.23671e-10	1.44491e-09	13.5893	Up-Regulated
CD163	1.01717	5.13022	6.57129	1.27085e-10	1.48123e-09	13.5584	Up-Regulated
LGALS12	1.24911	-1.40224	6.56277	1.37179e-10	1.58838e-09	13.5026	Up-Regulated
SPSB4	1.17157	-2.13231	6.55725	1.40352e-10	1.62125e-09	13.4639	Up-Regulated
DCDC2B	1.30102	-0.620061	6.55527	1.4286e-10	1.64727e-09	13.45	Up-Regulated
GGTLC2	1.42094	-1.56301	6.55577	1.63454e-10	1.86916e-09	13.3956	Up-Regulated
LRRC4	1.17787	2.01661	6.53765	1.56369e-10	1.79343e-09	13.3569	Up-Regulated
LRCH2	1.05465	0.912713	6.53266	1.6124e-10	1.84603e-09	13.3271	Up-Regulated
PNMA6A	1.40855	0.701362	6.52894	1.65838e-10	1.89308e-09	13.3031	Up-Regulated
XKRX	1.37971	2.81198	6.5128	1.8215e-10	2.06832e-09	13.2087	Up-Regulated
ZPLD1	1.57979	-2.49904	6.49974	2.08449e-10	2.34632e-09	13.1332	Up-Regulated
EPHA4	1.03852	2.96607	6.49625	2.01584e-10	2.27433e-09	13.1102	Up-Regulated
RSPO1	1.30859	-1.50653	6.49237	2.1082e-10	2.36751e-09	13.085	Up-Regulated
ZNF474	1.13837	-0.550632	6.49209	2.08208e-10	2.34497e-09	13.0799	Up-Regulated
IL36G	1.70288	-0.908025	6.49432	2.29188e-10	2.55602e-09	13.0579	Up-Regulated
CLEC17A	1.2571	-0.877353	6.48213	2.22431e-10	2.48495e-09	13.0215	Up-Regulated
ACSM5	1.15903	-1.0962	6.47096	2.38531e-10	2.65105e-09	12.9589	Up-Regulated
SLC2A12	1.21699	0.838719	6.46819	2.39276e-10	2.65781e-09	12.9437	Up-Regulated
IRX2	1.83627	3.42225	6.46758	2.40578e-10	2.67075e-09	12.9387	Up-Regulated
FAM184A	1.11577	1.59478	6.46548	2.43257e-10	2.69894e-09	12.9277	Up-Regulated
BLK	1.30703	0.147239	6.46304	2.48171e-10	2.74717e-09	12.9091	Up-Regulated
CLEC12A	1.10726	1.42306	6.46048	2.50789e-10	2.77456e-09	12.8981	Up-Regulated
ATP6V0D2	1.1988	0.96931	6.45181	2.64373e-10	2.91653e-09	12.8469	Up-Regulated
DIO1	1.52773	-0.600529	6.44302	2.79837e-10	3.07487e-09	12.7947	Up-Regulated
CRLF2	1.43142	-1.59144	6.44392	2.85632e-10	3.12968e-09	12.7865	Up-Regulated
ACOXL	1.19522	0.627189	6.43652	2.90614e-10	3.18247e-09	12.7552	Up-Regulated
PNMA3	1.55201	-0.634956	6.43583	2.9331e-10	3.20513e-09	12.7496	Up-Regulated
TNFRSF13B	1.25243	-0.54324	6.43553	2.93345e-10	3.20513e-09	12.7467	Up-Regulated
GAS2L2	1.66961	-0.169796	6.43193	3.07152e-10	3.34656e-09	12.7237	Up-Regulated
C1QTNF7	1.26892	0.116022	6.42427	3.12531e-10	3.39943e-09	12.6844	Up-Regulated
SIGLEC6	1.26454	-0.4925	6.42096	3.23159e-10	3.49737e-09	12.6667	Up-Regulated
CCL23	1.16127	1.3809	6.41949	3.22262e-10	3.48961e-09	12.6549	Up-Regulated
ANO1	1.00422	3.23628	6.41762	3.25389e-10	3.51757e-09	12.6452	Up-Regulated
WFDC13	1.36441	-1.03905	6.41501	3.48315e-10	3.74246e-09	12.6268	Up-Regulated
HPCAL4	1.5825	-0.988711	6.40473	3.5649e-10	3.82393e-09	12.5715	Up-Regulated
ADAM33	1.11944	-0.280803	6.39531	3.72413e-10	3.97713e-09	12.5142	Up-Regulated
C2orf91	1.26661	-2.90631	6.39893	3.88756e-10	4.13344e-09	12.5113	Up-Regulated
SCML4	1.01299	-0.683839	6.39361	3.7687e-10	4.02251e-09	12.5029	Up-Regulated
ZBED2	1.11143	1.86883	6.38874	3.87509e-10	4.12244e-09	12.4756	Up-Regulated
DTHD1	1.48778	-0.869116	6.38944	3.89026e-10	4.13404e-09	12.4732	Up-Regulated
PTX3	1.06932	1.11958	6.3815	4.04809e-10	4.29e-09	12.4332	Up-Regulated
EFS	1.07371	3.64121	6.38046	4.07344e-10	4.30744e-09	12.4272	Up-Regulated
CYS1	1.2379	1.75117	6.37468	4.21807e-10	4.44825e-09	12.3933	Up-Regulated
MAMDC2	1.30364	2.11701	6.37033	4.32993e-10	4.55878e-09	12.3679	Up-Regulated
GPR88	1.11636	-1.65407	6.35722	4.74651e-10	4.97037e-09	12.2911	Up-Regulated
SLC15A2	1.02574	3.13413	6.35559	4.73177e-10	4.95762e-09	12.2818	Up-Regulated
MMP13	2.0472	2.4848	6.35397	4.79311e-10	5.01647e-09	12.2723	Up-Regulated
PARP15	1.00291	1.66948	6.35144	4.85117e-10	5.07449e-09	12.2576	Up-Regulated
FFAR4	1.13568	0.290779	6.34835	4.95797e-10	5.17782e-09	12.2395	Up-Regulated
GRM6	1.22315	-3.66565	6.35058	5.11909e-10	5.33459e-09	12.2368	Up-Regulated
HTR7	1.00859	-1.46512	6.34646	5.01429e-10	5.22818e-09	12.2286	Up-Regulated
TRIM55	1.5079	-1.30381	6.33783	5.3669e-10	5.57138e-09	12.1783	Up-Regulated
MYO3B	1.61081	-1.32787	6.33655	5.34711e-10	5.55551e-09	12.1696	Up-Regulated
C2CD4C	1.28106	-0.668218	6.33063	5.54883e-10	5.74223e-09	12.1314	Up-Regulated
HHIP	1.92888	-0.0331733	6.32672	5.6535e-10	5.83813e-09	12.1099	Up-Regulated
IL4I1	1.00319	3.88275	6.32173	5.79751e-10	5.97411e-09	12.0847	Up-Regulated
ABI3BP	1.0306	2.39061	6.3212	5.81613e-10	5.99012e-09	12.0816	Up-Regulated
MFAP4	1.08873	6.32193	6.32018	5.85169e-10	6.02354e-09	12.0756	Up-Regulated
SLC1A1	1.02971	3.25046	6.31761	5.94233e-10	6.10712e-09	12.0607	Up-Regulated
CNR2	1.30293	-1.65811	6.31546	6.0476e-10	6.20215e-09	12.0496	Up-Regulated
GFRA1	1.46684	-0.526181	6.31223	6.13676e-10	6.28694e-09	12.0295	Up-Regulated
IRF4	1.03073	2.22025	6.30906	6.25405e-10	6.39695e-09	12.0111	Up-Regulated
PEG10	1.73151	4.04033	6.30384	6.45236e-10	6.5859e-09	11.9808	Up-Regulated
IL5RA	1.3069	-1.25934	6.2977	6.71399e-10	6.84573e-09	11.9428	Up-Regulated
GLDN	1.07644	0.684174	6.29608	6.75831e-10	6.88729e-09	11.9359	Up-Regulated
LRRC55	1.37889	-1.83061	6.2917	7.04587e-10	7.16903e-09	11.9111	Up-Regulated
CFAP57	1.25835	0.260387	6.28028	7.43679e-10	7.51942e-09	11.8434	Up-Regulated
CXCR5	1.19617	-2.78287	6.28025	7.90396e-10	7.9627e-09	11.8292	Up-Regulated
CADM1	1.01251	4.2592	6.27057	7.86755e-10	7.93014e-09	11.7885	Up-Regulated
KCNN4	1.22604	4.94839	6.26362	8.19929e-10	8.23882e-09	11.7484	Up-Regulated
KRT15	1.39454	3.29844	6.26344	8.20811e-10	8.24341e-09	11.7474	Up-Regulated
CLSTN2	1.24177	-1.08673	6.26012	8.37143e-10	8.38137e-09	11.7283	Up-Regulated
MAP1LC3C	1.32511	1.47205	6.25717	8.51954e-10	8.51208e-09	11.7113	Up-Regulated
OR52N4	1.11632	-1.75869	6.26346	9.32504e-10	9.22651e-09	11.7022	Up-Regulated
DNASE2B	1.30311	-0.647217	6.25762	8.76582e-10	8.74012e-09	11.7022	Up-Regulated
TCTEX1D1	1.03699	-0.431761	6.25226	8.77157e-10	8.74136e-09	11.683	Up-Regulated
GCSAML	1.24498	-1.74508	6.2496	9.07598e-10	8.99385e-09	11.6742	Up-Regulated
CLDN1	1.10812	5.51269	6.24853	8.96779e-10	8.90941e-09	11.6615	Up-Regulated
SHISA2	1.51892	2.5035	6.24831	8.97961e-10	8.91659e-09	11.6603	Up-Regulated
ZNF831	1.03673	-0.72198	6.24399	9.21233e-10	9.12431e-09	11.6355	Up-Regulated
TRAT1	1.02678	0.789826	6.24314	9.2864e-10	9.19297e-09	11.6283	Up-Regulated
HMCN2	1.13842	-1.44952	6.22567	1.02681e-09	1.00773e-08	11.5303	Up-Regulated
LOXL4	1.05036	3.13083	6.21913	1.06728e-09	1.04533e-08	11.4928	Up-Regulated
ZBTB8B	1.51001	-4.40913	6.21761	1.11906e-09	1.09328e-08	11.4749	Up-Regulated
KRT39	1.36908	-2.16675	6.20315	1.28226e-09	1.23837e-08	11.4042	Up-Regulated
CFAP70	1.05156	0.182429	6.1984	1.20609e-09	1.16947e-08	11.3742	Up-Regulated
ITGA2B	1.1268	-0.81462	6.1864	1.29442e-09	1.24886e-08	11.3057	Up-Regulated
ESPN	1.33107	2.71772	6.18627	1.29539e-09	1.24918e-08	11.305	Up-Regulated
FGF13	1.10707	-0.425325	6.18301	1.32052e-09	1.27215e-08	11.2864	Up-Regulated
OMD	1.27768	1.32645	6.18234	1.32763e-09	1.27773e-08	11.2815	Up-Regulated
SOGA3	1.06777	-4.1798	6.1791	1.36095e-09	1.3085e-08	11.2663	Up-Regulated
SSTR3	1.01405	-2.85635	6.16997	1.47524e-09	1.40999e-08	11.2149	Up-Regulated
NMNAT2	1.63413	1.42513	6.16747	1.44676e-09	1.38482e-08	11.1979	Up-Regulated
KERA	1.12425	-2.43764	6.16632	1.57e-09	1.4859e-08	11.1848	Up-Regulated
RIMS1	1.5792	-2.63115	6.16552	1.50255e-09	1.43397e-08	11.1793	Up-Regulated
CCDC114	1.17267	1.01624	6.15808	1.53078e-09	1.45661e-08	11.1435	Up-Regulated
FMO2	1.04579	3.36807	6.15655	1.54237e-09	1.46521e-08	11.1359	Up-Regulated
RANBP3L	1.06486	-0.93336	6.15674	1.54284e-09	1.46521e-08	11.1359	Up-Regulated
RP11-766F14.2	1.79472	-3.35195	6.15778	1.69134e-09	1.59219e-08	11.1052	Up-Regulated
CHRDL1	1.37804	2.91047	6.14921	1.61243e-09	1.52309e-08	11.0931	Up-Regulated
AGRP	1.09265	0.087509	6.1455	1.66192e-09	1.56755e-08	11.0786	Up-Regulated
CADM3	1.18786	0.445312	6.14267	1.67529e-09	1.57785e-08	11.0586	Up-Regulated
RETN	1.46632	2.05669	6.14143	1.70441e-09	1.60216e-08	11.0518	Up-Regulated
ANKRD22	1.06907	4.42128	6.13748	1.7245e-09	1.62026e-08	11.0277	Up-Regulated
GABBR2	1.72502	-0.747311	6.12928	1.82191e-09	1.70682e-08	10.9811	Up-Regulated
CHRNA1	1.26425	-0.0651075	6.12654	1.84346e-09	1.72367e-08	10.9688	Up-Regulated
NPTXR	1.04146	1.91418	6.12207	1.88688e-09	1.7578e-08	10.9405	Up-Regulated
PPFIA2	1.02708	-2.45807	6.11642	1.95287e-09	1.81199e-08	10.9075	Up-Regulated
CRABP2	1.61242	7.61477	6.113	1.98943e-09	1.84366e-08	10.8893	Up-Regulated
IGSF9B	1.4229	-0.027899	6.11047	2.02447e-09	1.87215e-08	10.8781	Up-Regulated
ANKRD65	1.09312	4.6438	6.10932	2.03254e-09	1.87819e-08	10.8685	Up-Regulated
FOXO6	1.19935	1.88834	6.1086	2.04106e-09	1.883e-08	10.8644	Up-Regulated
TMEM232	1.23016	-2.09259	6.10753	2.05948e-09	1.89728e-08	10.8563	Up-Regulated
RUFY4	1.22244	-0.688314	6.0961	2.19796e-09	2.01719e-08	10.7956	Up-Regulated
CYP2S1	1.07411	4.05467	6.09045	2.26825e-09	2.07874e-08	10.7622	Up-Regulated
FOXJ1	1.37759	4.65665	6.08563	2.33263e-09	2.13371e-08	10.7351	Up-Regulated
ALS2CR12	1.01221	-1.01563	6.0772	2.45294e-09	2.23751e-08	10.6893	Up-Regulated
RNF165	1.23518	-1.9288	6.07548	2.48417e-09	2.26272e-08	10.6776	Up-Regulated
SLC18A2	1.12755	-0.110007	6.07427	2.50163e-09	2.27542e-08	10.6708	Up-Regulated
CYP4X1	1.22733	3.20273	6.07039	2.54825e-09	2.31348e-08	10.6495	Up-Regulated
SLC52A1	1.11883	0.683484	6.06741	2.59266e-09	2.35159e-08	10.6327	Up-Regulated
PLP1	1.36725	-4.20474	6.07057	2.85738e-09	2.57363e-08	10.6193	Up-Regulated
ARMC3	1.46354	-0.0924749	6.06208	2.69552e-09	2.43918e-08	10.5993	Up-Regulated
TEKT2	1.45309	1.11596	6.06041	2.70334e-09	2.44512e-08	10.5925	Up-Regulated
PTPRT	1.88796	-2.5063	6.05738	2.83681e-09	2.55867e-08	10.5708	Up-Regulated
MEGF11	1.57186	-2.11098	6.04856	2.90271e-09	2.61138e-08	10.5242	Up-Regulated
ZMYND10	1.25474	1.47309	6.04574	2.93867e-09	2.63949e-08	10.5114	Up-Regulated
ELMOD1	1.04597	-3.30911	6.03964	3.11946e-09	2.79281e-08	10.4666	Up-Regulated
SLC26A5	1.09743	-0.938393	6.02786	3.27937e-09	2.92737e-08	10.4119	Up-Regulated
C4A	1.03842	2.29864	6.0271	3.28087e-09	2.92737e-08	10.4053	Up-Regulated
LMO3	1.42312	4.22562	6.02457	3.32029e-09	2.95895e-08	10.3932	Up-Regulated
DMRT2	1.50717	-1.63582	6.02242	3.46845e-09	3.08107e-08	10.3905	Up-Regulated
CSPG5	1.06052	1.34433	6.02094	3.39035e-09	3.02e-08	10.373	Up-Regulated
GRIK4	1.00624	-2.38037	6.00612	3.70636e-09	3.26993e-08	10.2902	Up-Regulated
GRM5	1.30286	-4.69575	6.0035	4.38627e-09	3.81251e-08	10.2766	Up-Regulated
XKR4	1.36806	-4.77129	5.99719	4.03023e-09	3.54598e-08	10.2435	Up-Regulated
NPFFR1	1.13462	-1.37717	5.99044	4.0395e-09	3.55091e-08	10.2034	Up-Regulated
FAXDC2	1.04654	3.5673	5.98939	4.06373e-09	3.56898e-08	10.1976	Up-Regulated
DPT	1.0283	4.66502	5.9891	4.07049e-09	3.57169e-08	10.196	Up-Regulated
IFI27	1.08246	6.99073	5.98349	4.20344e-09	3.67337e-08	10.1649	Up-Regulated
SH3RF2	1.34398	1.50517	5.97996	4.28932e-09	3.74336e-08	10.1453	Up-Regulated
MUC21	2.16754	3.88112	5.97962	4.30322e-09	3.75379e-08	10.1425	Up-Regulated
SFTA3	1.5359	5.71345	5.9777	4.34508e-09	3.7869e-08	10.1329	Up-Regulated
CAPN3	1.03851	-0.160643	5.97394	4.43963e-09	3.85199e-08	10.112	Up-Regulated
SULT1C2	1.38852	1.75162	5.97207	4.49309e-09	3.89314e-08	10.1034	Up-Regulated
SLIT1	1.03561	-1.82574	5.97043	4.52956e-09	3.91949e-08	10.0926	Up-Regulated
VWA5B1	1.40183	-4.41191	5.96955	5.11887e-09	4.39801e-08	10.0766	Up-Regulated
POU3F2	2.21799	-2.47508	5.96153	5.13945e-09	4.41374e-08	10.0338	Up-Regulated
PI16	1.38797	-0.909978	5.94705	5.24205e-09	4.49388e-08	9.95939	Up-Regulated
TRIM61	1.01562	-1.02106	5.93623	5.58898e-09	4.766e-08	9.90612	Up-Regulated
ADRA1B	1.08909	0.749539	5.92477	5.89001e-09	4.99414e-08	9.83907	Up-Regulated
SERTAD4	1.02481	2.97468	5.91315	6.27618e-09	5.28688e-08	9.77709	Up-Regulated
NTRK3	1.06323	-3.15766	5.91009	6.38611e-09	5.36782e-08	9.76029	Up-Regulated
APLP1	1.18835	2.25099	5.9095	6.40754e-09	5.3835e-08	9.75705	Up-Regulated
SEMA3A	1.28479	1.8789	5.90886	6.4306e-09	5.40054e-08	9.75358	Up-Regulated
ACHE	1.31543	2.63959	5.90795	6.46389e-09	5.42614e-08	9.74858	Up-Regulated
SCTR	1.72838	2.68785	5.90626	6.55805e-09	5.5028e-08	9.73572	Up-Regulated
CCR9	1.20537	-2.99404	5.89082	7.73668e-09	6.39489e-08	9.6765	Up-Regulated
HHATL	1.90312	-2.53996	5.89665	7.74742e-09	6.39558e-08	9.67424	Up-Regulated
ANPEP	1.09342	4.05595	5.89154	7.09321e-09	5.90329e-08	9.65873	Up-Regulated
MAP3K19	1.46963	-1.81748	5.88415	7.45824e-09	6.18584e-08	9.61484	Up-Regulated
MAATS1	1.26619	-0.121628	5.87844	7.63805e-09	6.31605e-08	9.58717	Up-Regulated
NETO1	1.54191	-1.76049	5.87657	7.97353e-09	6.56825e-08	9.57783	Up-Regulated
ALK	1.14291	-2.56714	5.87682	7.74504e-09	6.39558e-08	9.57751	Up-Regulated
EFCAB1	1.62009	-0.854456	5.87522	7.82486e-09	6.45675e-08	9.57058	Up-Regulated
BEAN1	1.10753	1.33061	5.8723	7.90703e-09	6.51901e-08	9.5537	Up-Regulated
S100A5	1.20164	0.554876	5.87115	8.04539e-09	6.619e-08	9.55308	Up-Regulated
TMEM236	1.0124	-0.724156	5.86295	8.3351e-09	6.83415e-08	9.50273	Up-Regulated
LRRTM1	2.30313	-2.77361	5.85666	1.04132e-08	8.38553e-08	9.46575	Up-Regulated
PRG2	1.01505	-2.14535	5.85229	9.33583e-09	7.60002e-08	9.44775	Up-Regulated
SIGLEC8	1.05722	0.521652	5.85126	8.91186e-09	7.27933e-08	9.43832	Up-Regulated
LRRC31	1.73195	0.874275	5.84845	9.1183e-09	7.44168e-08	9.41788	Up-Regulated
NKX2-1	1.39199	6.67841	5.84718	9.10837e-09	7.43671e-08	9.41696	Up-Regulated
FAM129C	1.16902	-1.3165	5.84167	9.39454e-09	7.6446e-08	9.38705	Up-Regulated
HMGCLL1	1.10917	-1.24293	5.83625	9.73e-09	7.91093e-08	9.35694	Up-Regulated
UMODL1	1.68951	-0.672456	5.83467	9.81666e-09	7.96802e-08	9.35109	Up-Regulated
ATP13A5	1.40859	-2.40529	5.83334	1.01861e-08	8.22651e-08	9.34765	Up-Regulated
CDKL2	1.13244	2.38425	5.83176	9.93139e-09	8.0544e-08	9.33334	Up-Regulated
ZNF334	1.08113	0.294351	5.83151	9.94566e-09	8.0626e-08	9.33195	Up-Regulated
DOC2A	1.41749	-0.821909	5.8298	1.0053e-08	8.13942e-08	9.32455	Up-Regulated
SPIB	1.17117	0.889914	5.82525	1.03005e-08	8.30622e-08	9.29807	Up-Regulated
RTN4RL1	1.32449	0.810873	5.82487	1.03227e-08	8.31955e-08	9.29598	Up-Regulated
SOX8	1.10244	-1.23433	5.81751	1.0757e-08	8.64079e-08	9.25616	Up-Regulated
RSPH4A	1.30341	0.744622	5.81556	1.08748e-08	8.71739e-08	9.24563	Up-Regulated
GABRE	1.26349	2.10805	5.80478	1.15504e-08	9.20049e-08	9.18738	Up-Regulated
CLIC5	1.15044	2.57994	5.80473	1.15534e-08	9.20049e-08	9.18713	Up-Regulated
TDRD10	1.31202	1.54629	5.7962	1.21168e-08	9.63334e-08	9.14112	Up-Regulated
HHLA2	2.22689	1.18086	5.79397	1.23384e-08	9.78144e-08	9.12771	Up-Regulated
SPINK2	1.27967	0.907272	5.79087	1.26117e-08	9.97765e-08	9.11593	Up-Regulated
NT5E	1.09748	4.83683	5.78762	1.27105e-08	1.00444e-07	9.0949	Up-Regulated
KCNE1	1.01186	-1.83988	5.78703	1.28247e-08	1.01255e-07	9.09309	Up-Regulated
OMG	1.20655	0.228066	5.78664	1.27804e-08	1.00947e-07	9.0896	Up-Regulated
WDR63	1.14047	-0.693301	5.78126	1.31983e-08	1.0374e-07	9.06178	Up-Regulated
BMP5	1.23477	2.68622	5.77975	1.32951e-08	1.04459e-07	9.05173	Up-Regulated
MMP7	1.44134	5.63892	5.77518	1.36222e-08	1.06942e-07	9.02798	Up-Regulated
GGTLC1	1.86982	3.30454	5.7692	1.42264e-08	1.111e-07	9.00525	Up-Regulated
LIPM	1.09678	0.753155	5.76925	1.41421e-08	1.10549e-07	9.00114	Up-Regulated
FER1L5	1.10364	-2.48268	5.75544	1.52175e-08	1.18173e-07	8.92127	Up-Regulated
TPSD1	1.54947	0.938297	5.73557	1.74596e-08	1.33511e-07	8.82362	Up-Regulated
FADS6	2.0237	-1.99853	5.74283	1.86281e-08	1.41318e-07	8.82067	Up-Regulated
DNAH8	1.00208	-4.26852	5.73213	1.75063e-08	1.33697e-07	8.7998	Up-Regulated
BCAT1	1.02493	3.85929	5.72983	1.7516e-08	1.33719e-07	8.78513	Up-Regulated
CHI3L1	1.14253	6.21182	5.72877	1.76196e-08	1.34457e-07	8.77944	Up-Regulated
D4S234E	1.12065	-0.932861	5.72185	1.83256e-08	1.39132e-07	8.74178	Up-Regulated
SERPIND1	1.83168	1.44013	5.71649	1.89168e-08	1.4334e-07	8.71718	Up-Regulated
OLFM1	1.06853	1.66424	5.71703	1.87997e-08	1.42508e-07	8.71684	Up-Regulated
ZBBX	1.70798	-1.18899	5.71411	1.99609e-08	1.5037e-07	8.70713	Up-Regulated
S100A2	1.27353	4.66321	5.70917	1.96317e-08	1.48062e-07	8.67503	Up-Regulated
FMO6P	1.44298	-2.82554	5.6939	2.35615e-08	1.75719e-07	8.60818	Up-Regulated
CA3	1.16991	1.00283	5.68937	2.19139e-08	1.64316e-07	8.56913	Up-Regulated
RGS7BP	1.21378	-0.84039	5.68105	2.31099e-08	1.72616e-07	8.5253	Up-Regulated
RHBDL3	1.1762	-1.62353	5.67649	2.36441e-08	1.76199e-07	8.50269	Up-Regulated
MMP28	1.42412	3.41022	5.67364	2.38655e-08	1.77644e-07	8.48651	Up-Regulated
C6orf141	1.24887	1.47315	5.66831	2.45981e-08	1.82676e-07	8.46035	Up-Regulated
AQP5	2.16337	4.01015	5.66725	2.47665e-08	1.83715e-07	8.4513	Up-Regulated
KLHL13	1.05781	-0.34966	5.6659	2.48996e-08	1.84632e-07	8.44557	Up-Regulated
IGFL2	1.3667	0.328877	5.66184	2.55382e-08	1.88862e-07	8.42471	Up-Regulated
CCL11	1.14706	1.7422	5.66065	2.57317e-08	1.90075e-07	8.41496	Up-Regulated
MCF2	1.31627	-3.38481	5.65414	2.74698e-08	2.01685e-07	8.40038	Up-Regulated
SLITRK3	1.38842	-3.47723	5.65003	3.00122e-08	2.19024e-07	8.39064	Up-Regulated
CRB2	1.01492	-3.18443	5.65272	2.7248e-08	2.00436e-07	8.38023	Up-Regulated
DHRS9	1.14423	2.04749	5.64881	2.73378e-08	2.00868e-07	8.35541	Up-Regulated
ZSCAN4	1.5809	-2.05845	5.62759	3.38223e-08	2.44619e-07	8.26438	Up-Regulated
KLHDC7A	1.1933	2.04062	5.62219	3.17357e-08	2.30646e-07	8.21536	Up-Regulated
SUSD2	1.38082	5.26298	5.61636	3.26261e-08	2.36585e-07	8.18479	Up-Regulated
HSD17B6	1.10213	3.82886	5.60705	3.43185e-08	2.4793e-07	8.13601	Up-Regulated
CCDC129	2.0487	-2.13184	5.5838	4.10521e-08	2.93404e-07	8.01522	Up-Regulated
PRRX2	1.16336	2.73486	5.57325	4.12524e-08	2.9451e-07	7.96159	Up-Regulated
FCRLA	1.15485	1.04176	5.56466	4.32105e-08	3.07132e-07	7.91409	Up-Regulated
SGCG	1.03934	-1.23758	5.56182	4.4494e-08	3.15792e-07	7.90687	Up-Regulated
LRRC18	1.34411	-1.20953	5.55312	4.76268e-08	3.35794e-07	7.87444	Up-Regulated
HTR4	1.1764	-4.74044	5.54971	5.15195e-08	3.60246e-07	7.85328	Up-Regulated
SERPINI2	1.35294	-2.03853	5.54829	4.94865e-08	3.47158e-07	7.85035	Up-Regulated
CD19	1.05253	1.55964	5.54934	4.69271e-08	3.31603e-07	7.83454	Up-Regulated
SHISA6	1.25069	-3.15875	5.54848	4.76587e-08	3.35794e-07	7.834	Up-Regulated
MME	1.05851	1.44038	5.54492	4.80115e-08	3.37788e-07	7.81224	Up-Regulated
P2RX2	1.16654	-1.94174	5.54724	4.94248e-08	3.46851e-07	7.80726	Up-Regulated
HTR2B	1.106	0.799948	5.54329	4.84332e-08	3.40632e-07	7.80381	Up-Regulated
BBOX1	1.32982	-0.739914	5.53356	5.21058e-08	3.64214e-07	7.76837	Up-Regulated
PLEKHS1	1.57127	2.41775	5.53628	5.03911e-08	3.52993e-07	7.76616	Up-Regulated
PVALB	1.04774	-0.451296	5.52567	5.49233e-08	3.82391e-07	7.7494	Up-Regulated
FOXI2	1.25857	-3.45818	5.52781	5.92736e-08	4.10175e-07	7.74938	Up-Regulated
C11orf88	1.54395	-1.13158	5.52721	5.35793e-08	3.73975e-07	7.722	Up-Regulated
ZNF750	1.30056	2.63376	5.52331	5.39208e-08	3.75952e-07	7.70035	Up-Regulated
KRT79	1.17181	-2.97051	5.51877	5.95418e-08	4.11737e-07	7.67901	Up-Regulated
CYP21A2	1.16063	-1.75049	5.5174	5.65806e-08	3.92942e-07	7.67884	Up-Regulated
C15orf59	1.01239	-0.861937	5.51604	5.60608e-08	3.89714e-07	7.66284	Up-Regulated
CGB7	1.03909	-2.07119	5.50814	5.94492e-08	4.11243e-07	7.6253	Up-Regulated
C5orf38	1.43584	2.45482	5.50227	6.04045e-08	4.17256e-07	7.59402	Up-Regulated
BIRC7	1.00751	1.1597	5.50059	6.10064e-08	4.21114e-07	7.58193	Up-Regulated
CNTFR	1.27994	-1.75406	5.49851	6.38872e-08	4.3959e-07	7.57057	Up-Regulated
RIC3	1.20624	-0.67937	5.49012	6.44511e-08	4.42999e-07	7.52873	Up-Regulated
VSTM2L	1.27986	5.80429	5.48223	6.71583e-08	4.59813e-07	7.48881	Up-Regulated
ENHO	1.11944	0.0140181	5.47497	7.09353e-08	4.84134e-07	7.45517	Up-Regulated
GRIN2A	1.65518	-3.74238	5.4685	7.46796e-08	5.07722e-07	7.4194	Up-Regulated
C10orf107	1.27025	0.718263	5.46808	7.26798e-08	4.95168e-07	7.41663	Up-Regulated
ADRB3	1.10234	-2.82465	5.45633	8.23198e-08	5.55573e-07	7.37252	Up-Regulated
TNNT3	1.21489	-1.84552	5.45432	8.03288e-08	5.4365e-07	7.35777	Up-Regulated
FCER2	1.18576	-0.730775	5.44253	8.34545e-08	5.62057e-07	7.29297	Up-Regulated
NRGN	1.03885	5.12735	5.43708	8.53574e-08	5.74074e-07	7.25785	Up-Regulated
SYT12	1.49329	1.40059	5.43403	8.67465e-08	5.83013e-07	7.24231	Up-Regulated
GFI1B	1.00508	-3.34877	5.42757	9.45636e-08	6.31608e-07	7.23268	Up-Regulated
HMGA2	2.13354	-1.76419	5.43013	8.91905e-08	5.98194e-07	7.2322	Up-Regulated
CTSG	1.22205	0.510739	5.42139	9.3919e-08	6.27952e-07	7.18413	Up-Regulated
PCP4L1	1.55413	3.9742	5.41044	9.83401e-08	6.5535e-07	7.12465	Up-Regulated
IDO1	1.05599	4.3638	5.40127	1.03113e-07	6.8423e-07	7.07591	Up-Regulated
COL6A6	1.20411	0.247468	5.40131	1.03185e-07	6.84473e-07	7.07552	Up-Regulated
KIAA0408	1.20798	-3.66467	5.36058	1.34037e-07	8.68039e-07	6.91848	Up-Regulated
SCN1A	1.41375	-1.28413	5.3671	1.25335e-07	8.14949e-07	6.9106	Up-Regulated
DES	1.1735	2.68996	5.36702	1.23425e-07	8.0388e-07	6.90287	Up-Regulated
VWA3A	1.50914	-1.21878	5.35112	1.35041e-07	8.73664e-07	6.83311	Up-Regulated
PAX5	1.18015	-0.210112	5.3481	1.36258e-07	8.80655e-07	6.8077	Up-Regulated
NGF	1.28057	1.20801	5.34677	1.37673e-07	8.87772e-07	6.80172	Up-Regulated
ABCC12	1.48365	-4.60042	5.32691	1.73367e-07	1.09494e-06	6.76765	Up-Regulated
LRRC15	1.20152	2.72611	5.32991	1.4981e-07	9.58337e-07	6.71649	Up-Regulated
MCOLN3	1.10508	0.397525	5.32868	1.50772e-07	9.63855e-07	6.71034	Up-Regulated
EBF3	1.063	-2.36118	5.32763	1.5341e-07	9.79426e-07	6.70915	Up-Regulated
MEGF10	1.21174	-2.72537	5.32674	1.53587e-07	9.80237e-07	6.70693	Up-Regulated
GGT2	1.18347	-0.933996	5.32409	1.57643e-07	1.00282e-06	6.69782	Up-Regulated
C1orf116	1.06005	6.28741	5.3217	1.56349e-07	9.96552e-07	6.6754	Up-Regulated
CXCL11	1.1315	2.62301	5.32015	1.57616e-07	1.00282e-06	6.66764	Up-Regulated
SCN7A	1.05835	1.8047	5.31178	1.64753e-07	1.04462e-06	6.6282	Up-Regulated
MS4A1	1.37182	1.73476	5.30948	1.66728e-07	1.05542e-06	6.61387	Up-Regulated
KCTD19	1.09718	-2.88808	5.30523	1.72016e-07	1.08676e-06	6.61069	Up-Regulated
ARMC4	1.24628	-0.523552	5.29394	1.82056e-07	1.14534e-06	6.54346	Up-Regulated
CAMP	1.07272	-0.053031	5.28712	1.89705e-07	1.19114e-06	6.51184	Up-Regulated
TGM5	1.41268	-2.63087	5.28066	2.06973e-07	1.28871e-06	6.48615	Up-Regulated
FAM196B	1.03059	-2.55368	5.27178	2.08586e-07	1.29792e-06	6.45095	Up-Regulated
SCGB3A1	1.99434	6.70752	5.27425	2.00069e-07	1.25014e-06	6.43861	Up-Regulated
ABCA13	1.40854	-0.506811	5.27344	2.00748e-07	1.25398e-06	6.43507	Up-Regulated
SLC4A4	1.00106	2.96463	5.26985	2.04501e-07	1.27446e-06	6.41727	Up-Regulated
FBN3	1.51793	-1.50815	5.25073	2.26905e-07	1.4047e-06	6.32219	Up-Regulated
OGN	1.23357	1.13649	5.24921	2.27422e-07	1.40745e-06	6.31517	Up-Regulated
PNMAL1	1.21115	2.34241	5.24475	2.327e-07	1.43827e-06	6.29313	Up-Regulated
APOBEC2	1.11545	-0.295026	5.24017	2.3974e-07	1.47708e-06	6.28145	Up-Regulated
AMOT	1.06096	2.57616	5.23199	2.48446e-07	1.52538e-06	6.23022	Up-Regulated
KHDRBS2	1.24382	0.208548	5.21706	2.69632e-07	1.64504e-06	6.16833	Up-Regulated
AK5	1.12699	-3.24311	5.21015	2.80424e-07	1.70658e-06	6.12602	Up-Regulated
C9orf171	1.47055	-0.871586	5.20044	2.97522e-07	1.80158e-06	6.09727	Up-Regulated
CYP2F1	1.5004	-1.85441	5.20149	3.02752e-07	1.83096e-06	6.08801	Up-Regulated
C1orf141	1.71949	-3.3753	5.19856	3.72875e-07	2.21023e-06	6.05211	Up-Regulated
LRRIQ1	1.1844	-0.716596	5.18677	3.15377e-07	1.89961e-06	6.00972	Up-Regulated
BAI3	1.04741	-2.09577	5.18208	3.22244e-07	1.93736e-06	5.99721	Up-Regulated
KIAA2022	1.31861	-1.89713	5.1836	3.1928e-07	1.92193e-06	5.99652	Up-Regulated
MSTN	1.04625	-2.71388	5.17262	3.46981e-07	2.07067e-06	5.9637	Up-Regulated
MAGEE2	1.29529	-2.38381	5.16755	3.65931e-07	2.17372e-06	5.9562	Up-Regulated
TTC29	1.52465	-1.71972	5.16591	3.60498e-07	2.14473e-06	5.9386	Up-Regulated
CXCL10	1.02581	5.6836	5.16938	3.41918e-07	2.04613e-06	5.92352	Up-Regulated
AMPD1	1.00846	-0.467008	5.16786	3.45835e-07	2.06517e-06	5.91688	Up-Regulated
CCDC141	1.0068	-2.87973	5.16204	3.54876e-07	2.11323e-06	5.88781	Up-Regulated
SFRP5	1.42109	-0.613805	5.15655	3.75981e-07	2.22591e-06	5.88645	Up-Regulated
HYDIN	1.28967	-2.74642	5.15452	3.69465e-07	2.19269e-06	5.84998	Up-Regulated
CLUL1	1.02333	-0.0287605	5.15265	3.72431e-07	2.20827e-06	5.84466	Up-Regulated
NTRK2	1.11284	-1.487	5.15039	3.76445e-07	2.2273e-06	5.83118	Up-Regulated
SLITRK4	1.07954	-2.04101	5.14248	3.92085e-07	2.31348e-06	5.79531	Up-Regulated
FAIM2	1.11148	-0.0431727	5.13991	3.96925e-07	2.33989e-06	5.78034	Up-Regulated
IGFN1	1.20079	-2.82743	5.13822	4.0389e-07	2.37446e-06	5.77582	Up-Regulated
NKX2-8	1.12699	0.672841	5.1351	4.0937e-07	2.40522e-06	5.75614	Up-Regulated
CNR1	1.0574	0.50451	5.1308	4.15906e-07	2.43992e-06	5.73871	Up-Regulated
PLD5	1.51684	-0.853191	5.12868	4.22833e-07	2.47831e-06	5.73101	Up-Regulated
ST8SIA2	1.25997	-3.35156	5.10468	4.8988e-07	2.85146e-06	5.63421	Up-Regulated
TCTE1	1.31431	-1.72897	5.10414	4.85258e-07	2.82733e-06	5.62596	Up-Regulated
LCT	1.57568	-2.95458	5.10201	4.93198e-07	2.86647e-06	5.62216	Up-Regulated
CNTN2	1.17265	-4.725	5.08803	5.38242e-07	3.09577e-06	5.57204	Up-Regulated
PDZRN4	1.0355	-2.62402	5.09259	5.09833e-07	2.95164e-06	5.55984	Up-Regulated
BTG4	1.19575	-2.50411	5.07844	6.241e-07	3.54446e-06	5.55653	Up-Regulated
SORCS2	1.10131	2.50389	5.09107	5.07489e-07	2.94071e-06	5.54459	Up-Regulated
TCEAL2	1.13192	-0.396602	5.08885	5.17556e-07	2.99278e-06	5.53797	Up-Regulated
EN2	1.5507	-1.8324	5.05785	6.43933e-07	3.64738e-06	5.41713	Up-Regulated
SLC5A7	1.4848	-3.79785	5.05086	7.03966e-07	3.95507e-06	5.41109	Up-Regulated
NWD1	1.40205	-0.797653	5.05268	6.17265e-07	3.50863e-06	5.3644	Up-Regulated
CXCL14	1.57258	5.50417	5.04773	6.30063e-07	3.57719e-06	5.33715	Up-Regulated
KIF5A	1.09862	-1.30651	5.03641	6.68322e-07	3.7712e-06	5.2847	Up-Regulated
UPK3A	1.20417	0.723057	5.02218	7.23125e-07	4.058e-06	5.22462	Up-Regulated
DNAI2	1.41913	-0.979962	5.0203	7.32995e-07	4.10982e-06	5.21333	Up-Regulated
ENKUR	1.06667	0.171354	5.02023	7.22229e-07	4.05415e-06	5.20631	Up-Regulated
SLITRK6	1.46116	1.85666	5.01849	7.29911e-07	4.09371e-06	5.197	Up-Regulated
MROH9	1.32429	-2.91399	5.00725	8.09224e-07	4.49948e-06	5.19581	Up-Regulated
DLEC1	1.00362	-0.0117229	5.00976	7.61141e-07	4.25532e-06	5.15927	Up-Regulated
KLC3	1.04389	1.20937	5.00753	7.69055e-07	4.29337e-06	5.14612	Up-Regulated
WDR38	1.46143	0.534445	5.0007	8.05166e-07	4.48078e-06	5.12225	Up-Regulated
DNAH12	1.24548	-2.02882	4.99816	8.06509e-07	4.48696e-06	5.10408	Up-Regulated
FAT3	1.0879	-3.18133	4.98494	8.61934e-07	4.75708e-06	5.03801	Up-Regulated
DLX3	1.1913	1.18479	4.97624	9.01952e-07	4.95677e-06	5.00771	Up-Regulated
CCDC60	1.35088	-1.58142	4.97522	9.26437e-07	5.07264e-06	4.99716	Up-Regulated
COMP	1.26366	4.17066	4.97058	9.22628e-07	5.05321e-06	4.97173	Up-Regulated
SV2C	1.01221	-4.21035	4.95444	1.01173e-06	5.50233e-06	4.90419	Up-Regulated
PRPH	1.012	-3.07895	4.94762	1.06809e-06	5.76999e-06	4.87661	Up-Regulated
C8orf34	1.01532	-0.993123	4.94468	1.04814e-06	5.67962e-06	4.8499	Up-Regulated
DMBT1	1.73603	3.76764	4.94375	1.0529e-06	5.70224e-06	4.84854	Up-Regulated
KRT14	1.69412	-0.59826	4.93362	1.13241e-06	6.08524e-06	4.82342	Up-Regulated
SCUBE2	1.03079	1.99534	4.93753	1.08473e-06	5.85502e-06	4.81677	Up-Regulated
PLXNB3	1.08489	2.46338	4.93732	1.08581e-06	5.8592e-06	4.81582	Up-Regulated
DRGX	1.62229	-1.13594	4.93115	1.15362e-06	6.18722e-06	4.80171	Up-Regulated
SPAG6	1.56665	0.387035	4.93118	1.12667e-06	6.05611e-06	4.79254	Up-Regulated
CHAD	1.02571	1.46306	4.92345	1.16252e-06	6.22978e-06	4.75375	Up-Regulated
CCBE1	1.05809	0.525553	4.90941	1.24399e-06	6.63494e-06	4.68568	Up-Regulated
CXCL6	1.39874	0.88334	4.89959	1.31362e-06	6.95682e-06	4.64567	Up-Regulated
FAM216B	1.51724	0.196764	4.89825	1.32556e-06	7.00856e-06	4.64432	Up-Regulated
EDN2	1.1803	2.22624	4.89816	1.31542e-06	6.96265e-06	4.63281	Up-Regulated
ROBO2	1.06285	-0.50382	4.89791	1.31544e-06	6.96265e-06	4.63224	Up-Regulated
FAM92B	1.19736	0.758787	4.88928	1.37577e-06	7.25223e-06	4.59675	Up-Regulated
SERPINA9	1.12818	-2.86657	4.87439	1.6175e-06	8.40313e-06	4.58652	Up-Regulated
FDCSP	1.34576	2.94296	4.88569	1.41132e-06	7.42149e-06	4.57602	Up-Regulated
C1orf158	1.5315	-2.25793	4.86938	1.6163e-06	8.40136e-06	4.54335	Up-Regulated
ENPP3	1.35976	1.33877	4.86322	1.55755e-06	8.11561e-06	4.47422	Up-Regulated
FAM153A	1.18959	-3.14162	4.86232	1.58878e-06	8.26941e-06	4.47148	Up-Regulated
C2orf40	1.28204	0.383633	4.85493	1.63478e-06	8.48522e-06	4.45051	Up-Regulated
ZFP57	1.34317	-0.604098	4.84861	1.7105e-06	8.83889e-06	4.417	Up-Regulated
CLCA2	1.29291	-1.70699	4.84751	1.68893e-06	8.73673e-06	4.4054	Up-Regulated
UGT8	1.22695	2.16297	4.84867	1.66866e-06	8.64339e-06	4.4048	Up-Regulated
TFPI2	1.59101	4.79232	4.84683	1.68351e-06	8.71102e-06	4.39632	Up-Regulated
CLIC6	1.1154	5.9462	4.82356	1.88241e-06	9.62814e-06	4.28959	Up-Regulated
SPRR1B	1.97691	1.85632	4.78793	2.37644e-06	1.18902e-05	4.1607	Up-Regulated
CAMK2B	1.24665	-2.17427	4.79209	2.19143e-06	1.10587e-05	4.15128	Up-Regulated
C7	1.15165	4.55027	4.76708	2.46381e-06	1.22829e-05	4.03249	Up-Regulated
EYA2	1.17704	2.29776	4.7627	2.51553e-06	1.25182e-05	4.01266	Up-Regulated
FGF10	1.07284	-2.37096	4.72907	3.04233e-06	1.48838e-05	3.92466	Up-Regulated
PRDM16	1.10593	1.22283	4.73723	2.83747e-06	1.39839e-05	3.8977	Up-Regulated
DNAH6	1.00194	-1.26024	4.73474	2.87405e-06	1.41498e-05	3.88603	Up-Regulated
ZFR2	1.39387	-3.03482	4.72998	2.97888e-06	1.46179e-05	3.88043	Up-Regulated
PAX9	1.02593	1.68208	4.73277	2.89774e-06	1.42592e-05	3.87764	Up-Regulated
TNNC2	1.31245	2.65118	4.73176	2.91161e-06	1.43202e-05	3.87309	Up-Regulated
WFDC3	1.0673	2.61141	4.72187	3.0504e-06	1.49157e-05	3.82865	Up-Regulated
MUC22	1.27931	-2.33943	4.70515	3.38304e-06	1.63729e-05	3.81733	Up-Regulated
LRRN1	1.13448	1.89513	4.70353	3.32473e-06	1.61229e-05	3.7465	Up-Regulated
GBP6	1.21334	-0.306151	4.70139	3.36703e-06	1.63076e-05	3.73886	Up-Regulated
VSTM1	1.0209	-1.08881	4.68488	3.77891e-06	1.81431e-05	3.73861	Up-Regulated
DNAH9	1.52655	-2.51099	4.68828	3.58773e-06	1.72772e-05	3.67943	Up-Regulated
TMEM100	1.03989	1.84797	4.68608	3.6078e-06	1.73653e-05	3.66857	Up-Regulated
TEKT1	1.532	-0.548799	4.68011	3.75557e-06	1.80451e-05	3.65545	Up-Regulated
C10orf67	1.04606	-2.63138	4.65528	4.28408e-06	2.03875e-05	3.57194	Up-Regulated
ADAMTS8	1.04854	0.587245	4.66349	4.00879e-06	1.91716e-05	3.56808	Up-Regulated
TRPV6	1.20112	-2.89444	4.64039	4.48998e-06	2.12526e-05	3.48224	Up-Regulated
SPRR2D	1.92397	-0.000908731	4.62027	5.28161e-06	2.46505e-05	3.45606	Up-Regulated
RXRG	1.12206	-0.804641	4.62231	4.89922e-06	2.30601e-05	3.40434	Up-Regulated
VSX1	1.0913	-2.67731	4.61937	5.06177e-06	2.37215e-05	3.4032	Up-Regulated
CACNA1I	1.06719	-2.02515	4.6172	4.97563e-06	2.33857e-05	3.37236	Up-Regulated
FRMPD3	1.03191	-0.551456	4.61911	4.92469e-06	2.3163e-05	3.372	Up-Regulated
ANGPTL7	1.05443	-2.90265	4.60107	5.5525e-06	2.57906e-05	3.36002	Up-Regulated
CFAP221	1.03176	1.43876	4.60806	5.18243e-06	2.42577e-05	3.32341	Up-Regulated
HABP2	1.42075	2.68833	4.59684	5.46751e-06	2.54385e-05	3.27659	Up-Regulated
TMEM212	1.45475	-1.99828	4.57873	6.29576e-06	2.88694e-05	3.26715	Up-Regulated
CD5L	1.0053	-2.82	4.56546	6.63876e-06	3.0306e-05	3.23531	Up-Regulated
SEC14L3	1.24151	-2.86452	4.57503	6.30536e-06	2.89065e-05	3.22759	Up-Regulated
NKX3-2	1.07216	-2.18815	4.56893	6.3905e-06	2.9283e-05	3.21191	Up-Regulated
MMP11	1.02758	4.51474	4.5817	5.85011e-06	2.70176e-05	3.20802	Up-Regulated
LHX9	1.2808	-2.31076	4.57755	6.01477e-06	2.77186e-05	3.19594	Up-Regulated
MYBPHL	1.38947	0.972995	4.55741	6.5847e-06	3.00662e-05	3.12522	Up-Regulated
AZU1	1.00974	-1.22237	4.55404	6.67693e-06	3.04515e-05	3.09173	Up-Regulated
ANKRD66	1.31036	-2.05476	4.53986	7.27142e-06	3.29843e-05	3.05841	Up-Regulated
CXCL9	1.0323	5.68316	4.53879	7.11722e-06	3.23302e-05	3.02145	Up-Regulated
CHST9	1.69723	-2.01345	4.52652	7.68164e-06	3.46747e-05	3.00336	Up-Regulated
FEZF1	1.37312	0.233509	4.50751	8.24354e-06	3.70043e-05	2.89736	Up-Regulated
C6orf118	1.39523	-0.991625	4.49112	9.15651e-06	4.06506e-05	2.87439	Up-Regulated
TSPAN19	1.54145	-1.93237	4.48922	9.27928e-06	4.1158e-05	2.86415	Up-Regulated
CAPSL	1.37207	0.442476	4.47207	9.75651e-06	4.30579e-05	2.76592	Up-Regulated
LRRK2	1.03014	3.29676	4.47824	9.36071e-06	4.14338e-05	2.76093	Up-Regulated
MMP3	1.1898	0.00757042	4.46629	9.92036e-06	4.37114e-05	2.72771	Up-Regulated
ATP12A	1.39414	-1.25421	4.45819	1.03576e-05	4.54933e-05	2.70433	Up-Regulated
CCDC33	1.21139	-1.7758	4.44095	1.12779e-05	4.90684e-05	2.64597	Up-Regulated
IGF2	1.1525	2.98913	4.44742	1.07488e-05	4.69986e-05	2.62957	Up-Regulated
TUBB2B	1.23554	2.08006	4.44519	1.08564e-05	4.74369e-05	2.62011	Up-Regulated
ALOX15B	1.03533	4.82865	4.44109	1.10576e-05	4.82072e-05	2.60268	Up-Regulated
HOXD4	1.19389	-0.909648	4.42624	1.22806e-05	5.29202e-05	2.59841	Up-Regulated
C1orf194	1.15688	0.965379	4.42235	1.20979e-05	5.21908e-05	2.53738	Up-Regulated
AKAP14	1.29131	-0.813704	4.40107	1.36034e-05	5.81933e-05	2.50882	Up-Regulated
SIX2	1.28119	1.41399	4.41462	1.24627e-05	5.36094e-05	2.4965	Up-Regulated
NAPSA	1.29201	9.15626	4.39611	1.35072e-05	5.78074e-05	2.41273	Up-Regulated
MS4A15	1.52771	2.00177	4.38804	1.40616e-05	6.00081e-05	2.39031	Up-Regulated
ISL1	1.72638	-2.22849	4.35835	1.71824e-05	7.19477e-05	2.38681	Up-Regulated
SYT16	1.19644	-2.82118	4.38486	1.42905e-05	6.08776e-05	2.38294	Up-Regulated
KCNK2	1.17897	-2.45071	4.36667	1.56478e-05	6.61077e-05	2.32066	Up-Regulated
PIH1D3	1.26277	-1.53736	4.35808	1.66726e-05	6.99945e-05	2.32005	Up-Regulated
VGLL1	1.28264	0.844806	4.37003	1.5349e-05	6.49725e-05	2.31914	Up-Regulated
NRK	1.24289	-0.27651	4.37106	1.50882e-05	6.3957e-05	2.30773	Up-Regulated
ERICH3	1.4443	-1.72319	4.34138	1.73956e-05	7.27621e-05	2.2281	Up-Regulated
TNMD	1.64292	-2.79431	4.29239	2.49658e-05	0.000100878	2.18434	Up-Regulated
CFAP46	1.09372	-2.13563	4.33582	1.76499e-05	7.37778e-05	2.16676	Up-Regulated
FGF20	1.06555	-2.05501	4.30853	2.05625e-05	8.46566e-05	2.16676	Up-Regulated
NDP	1.22982	-1.14606	4.30756	2.02912e-05	8.36283e-05	2.08643	Up-Regulated
TRPM8	1.36381	-0.938242	4.28665	2.18986e-05	8.96003e-05	1.97005	Up-Regulated
IRX1	1.34119	-0.172628	4.27877	2.29832e-05	9.36875e-05	1.95096	Up-Regulated
PLA2G3	1.24675	-0.356899	4.26129	2.45675e-05	9.94138e-05	1.89259	Up-Regulated
IRX6	1.29015	-0.0580718	4.25541	2.50542e-05	0.000101172	1.83588	Up-Regulated
CEACAM8	1.21667	-2.63786	4.2348	2.81267e-05	0.000112478	1.82478	Up-Regulated
IL36RN	1.51976	-0.763839	4.23194	2.82371e-05	0.000112896	1.7999	Up-Regulated
DMRTA2	1.50834	-0.838682	4.23109	2.83906e-05	0.000113417	1.76263	Up-Regulated
RP1	1.07682	-2.39352	4.18989	3.33685e-05	0.000131594	1.58286	Up-Regulated
BRINP2	1.06603	-3.37564	4.15446	3.99304e-05	0.000155011	1.51341	Up-Regulated
KRT75	1.70267	-2.44874	4.12941	4.76476e-05	0.000181516	1.5104	Up-Regulated
SLITRK5	1.09191	-3.07465	4.1695	3.61369e-05	0.000141459	1.48912	Up-Regulated
CASR	1.51902	-3.20306	4.13705	4.31194e-05	0.000165995	1.46566	Up-Regulated
ABCA4	1.18343	1.07312	4.15044	3.90919e-05	0.000152122	1.40685	Up-Regulated
ADH1B	1.27652	2.79092	4.13329	4.20627e-05	0.000162281	1.34173	Up-Regulated
CYP2A13	1.46865	-2.31361	4.02836	7.06044e-05	0.00025831	1.18854	Up-Regulated
SYT8	1.10711	1.20078	4.07004	5.47699e-05	0.000205379	1.08931	Up-Regulated
CLCA4	1.03326	-3.5567	4.04429	6.333e-05	0.000234305	1.06205	Up-Regulated
SCGB1A1	1.86656	5.7165	4.05058	5.95334e-05	0.000221442	1.02627	Up-Regulated
CRYM	1.14072	2.82459	4.04673	6.02848e-05	0.000224022	0.998379	Up-Regulated
WT1	1.04101	-1.65008	4.02029	6.79596e-05	0.000249481	0.918561	Up-Regulated
ANKUB1	1.08034	-3.13471	4.00195	7.32561e-05	0.000266652	0.862033	Up-Regulated
MIA	1.08096	-1.50639	3.99922	7.43511e-05	0.000270384	0.854825	Up-Regulated
KRT5	1.27309	0.885667	3.99776	7.37718e-05	0.000268378	0.815384	Up-Regulated
ADGB	1.18775	-3.31194	3.9608	8.76075e-05	0.000313244	0.767566	Up-Regulated
TEX26	1.06951	-1.99142	3.95617	8.99815e-05	0.000321022	0.752756	Up-Regulated
AC087762.1	1.28486	-3.17226	3.84592	0.000152324	0.000517074	0.593219	Up-Regulated
SMC1B	1.05424	-1.03425	3.93949	9.35141e-05	0.000332401	0.589459	Up-Regulated
NR2E1	1.09307	-2.91936	3.90754	0.000110181	0.000384106	0.577734	Up-Regulated
C16orf89	1.17977	6.788	3.93503	9.5134e-05	0.00033754	0.569266	Up-Regulated
ALOX15	1.17687	0.336248	3.93122	9.66619e-05	0.000342335	0.561386	Up-Regulated
AF165138.7	1.00285	-2.18185	3.90346	0.000109977	0.000383534	0.556976	Up-Regulated
PLEKHG4B	1.04932	0.640699	3.91938	0.000101356	0.000356809	0.510037	Up-Regulated
TRHDE	1.05691	-3.33074	3.89755	0.00011139	0.000387834	0.4518	Up-Regulated
C6	1.10449	-0.646598	3.89649	0.000111429	0.000387901	0.427381	Up-Regulated
KRTAP2-3	1.3775	-1.70204	3.79751	0.000182278	0.000607478	0.397708	Up-Regulated
C20orf85	1.46742	2.2467	3.87504	0.000122677	0.000424388	0.389397	Up-Regulated
MORN5	1.11706	0.279759	3.87102	0.000124462	0.000429718	0.370736	Up-Regulated
C1orf87	1.21665	-1.84483	3.86134	0.000130273	0.000448028	0.345949	Up-Regulated
SPRR1A	1.42729	1.28975	3.82956	0.000153136	0.000519465	0.329346	Up-Regulated
C9orf24	1.01589	1.02338	3.85161	0.000132922	0.000456003	0.256242	Up-Regulated
DNAI1	1.04727	-0.626591	3.84356	0.000137679	0.000470742	0.243513	Up-Regulated
CDC20B	1.19243	-2.1977	3.82585	0.000148395	0.000504797	0.192603	Up-Regulated
MAEL	1.00766	-2.24002	3.82634	0.000148071	0.000503783	0.190822	Up-Regulated
CSMD1	1.03675	-4.16232	3.81713	0.000152801	0.000518602	0.14939	Up-Regulated
FGFBP1	1.11802	2.66608	3.81731	0.000152276	0.000517001	0.136019	Up-Regulated
KRT40	1.22568	-1.79378	3.78912	0.000173607	0.000581479	0.112869	Up-Regulated
VTCN1	1.11654	1.48674	3.78359	0.000173663	0.000581568	0.00560937	Up-Regulated
LECT1	1.83063	-1.42895	3.73306	0.000220144	0.000720543	-0.0258519	Up-Regulated
WNT7A	1.15268	-0.964934	3.76541	0.000187493	0.000623144	-0.028625	Up-Regulated
BAAT	1.09328	0.0618548	3.76201	0.000189073	0.000627631	-0.0695285	Up-Regulated
SFTPA1	1.49162	9.32432	3.75592	0.000193332	0.000639916	-0.0952646	Up-Regulated
EIF4E1B	1.99933	-3.42335	3.64557	0.00033531	0.00105201	-0.128193	Up-Regulated
THEG	1.1698	-2.15273	3.6831	0.000264004	0.000847217	-0.179799	Up-Regulated
PROM1	1.23438	1.65709	3.71666	0.000225009	0.000734358	-0.237028	Up-Regulated
FOXI1	1.19013	-3.01876	3.63149	0.000329931	0.00103631	-0.271013	Up-Regulated
LHFPL4	1.39879	-2.57586	3.68953	0.000252617	0.00081472	-0.27777	Up-Regulated
PCP4	1.2829	2.52438	3.69733	0.000242753	0.000786574	-0.299081	Up-Regulated
EPHA5	1.06361	-5.20427	3.62897	0.000327723	0.00102987	-0.347644	Up-Regulated
SOX1	2.76082	-2.87216	3.51267	0.00057769	0.00171476	-0.406873	Up-Regulated
TRIM48	3.14977	-1.83289	3.57181	0.000580408	0.00172177	-0.413205	Up-Regulated
CA9	1.18841	2.88628	3.65809	0.000281464	0.000898487	-0.445878	Up-Regulated
CYP26A1	1.03284	-2.11329	3.63482	0.000310731	0.000983651	-0.466934	Up-Regulated
SFTPA2	1.39295	9.65532	3.65149	0.000288596	0.000918834	-0.469202	Up-Regulated
APOBEC4	1.12539	-1.57666	3.62358	0.000326404	0.00102639	-0.476229	Up-Regulated
LRRC74B	1.06741	-3.31947	3.63168	0.000316466	0.000998546	-0.4766	Up-Regulated
TMEM190	1.00916	1.07456	3.63201	0.000312302	0.000987013	-0.518976	Up-Regulated
CDHR4	1.06736	-0.51981	3.60718	0.000342333	0.00107127	-0.602872	Up-Regulated
KRT4	1.11082	0.378767	3.57509	0.000385023	0.00118931	-0.729223	Up-Regulated
SLC5A8	1.20608	-0.0977244	3.56205	0.000406519	0.00124854	-0.739783	Up-Regulated
T	1.31049	-1.65232	3.47474	0.000575199	0.00170841	-0.935036	Up-Regulated
STOML3	1.06698	-0.74781	3.5021	0.000508231	0.00152564	-0.939508	Up-Regulated
WFDC6	1.13339	-1.32025	3.42488	0.000701655	0.00203901	-1.00376	Up-Regulated
ZIC2	1.24031	-0.973554	3.44162	0.000636201	0.00187124	-1.10834	Up-Regulated
SKOR2	2.78525	-3.48726	3.25544	0.00149424	0.00401815	-1.17426	Up-Regulated
KCNA1	1.03357	-4.95694	3.37614	0.000823958	0.00235245	-1.20438	Up-Regulated
ARX	1.03065	0.0544033	3.42272	0.000673351	0.00196797	-1.24475	Up-Regulated
SPRR3	1.49468	-0.554981	3.33323	0.000956566	0.00269493	-1.34209	Up-Regulated
PADI1	1.20523	-1.52757	3.3469	0.000885293	0.00251019	-1.44686	Up-Regulated
GABRP	1.0797	-0.200066	3.36176	0.000835017	0.00238262	-1.45048	Up-Regulated
OR5AU1	1.29201	-3.42206	3.13052	0.00228194	0.00587473	-1.59803	Up-Regulated
RNASE7	1.00266	-2.50348	3.22246	0.00138925	0.00376517	-1.6096	Up-Regulated
SPOCK3	1.02773	-1.31566	3.28544	0.00109486	0.00304254	-1.66911	Up-Regulated
TCEB3CL2	1.21791	-4.2606	3.54683	0.00291802	0.00729618	-1.71581	Up-Regulated
SOX2	1.04118	2.95404	3.27996	0.00111184	0.00308309	-1.71819	Up-Regulated
COL17A1	1.00731	2.81523	3.26162	0.00118449	0.00326451	-1.77666	Up-Regulated
GPR87	1.16763	2.10917	3.21966	0.00137057	0.00372018	-1.88951	Up-Regulated
GPR12	1.18787	-3.67604	3.13669	0.00187048	0.00490935	-1.89203	Up-Regulated
MS4A8	1.15352	0.870735	3.20161	0.00146067	0.00393882	-1.91745	Up-Regulated
B3GALT5	1.0041	-3.0114	3.20189	0.00145685	0.00393015	-1.9259	Up-Regulated
SLC6A3	1.16122	-0.342252	3.19279	0.00150217	0.00403668	-1.96576	Up-Regulated
PIP	1.0505	1.37592	3.17666	0.00159567	0.00425606	-1.97097	Up-Regulated
CHAT	1.9123	-2.93244	3.01753	0.00287963	0.00721789	-1.97486	Up-Regulated
EREG	1.20471	0.645523	3.1942	0.00149213	0.00401414	-1.98832	Up-Regulated
SPATS1	1.07174	-2.77183	3.04461	0.00264158	0.00668637	-1.99661	Up-Regulated
SERPINB11	1.23374	-3.09337	3.09985	0.00216336	0.00560144	-2.03728	Up-Regulated
CALML5	1.45018	-0.750911	3.06448	0.0023702	0.00607212	-2.18167	Up-Regulated
C6orf15	1.18716	-1.76279	2.95284	0.00342675	0.00841834	-2.37852	Up-Regulated
FKSG59	1.07324	-0.168991	2.92945	0.0037018	0.00901973	-2.44278	Up-Regulated
MMP27	1.50612	-3.99187	2.74842	0.00737975	0.0166405	-2.55907	Up-Regulated
CLDN18	1.15117	2.77164	2.9885	0.00294369	0.00735277	-2.60823	Up-Regulated
OR52E8	1.36469	-3.28602	2.71055	0.00889829	0.0196576	-2.69284	Up-Regulated
MYOD1	1.35274	-3.89958	2.72173	0.00813821	0.0181619	-2.7089	Up-Regulated
SFTPC	1.45256	6.12918	2.92207	0.00363738	0.00888175	-2.79627	Up-Regulated
USP17L8	1.52437	-4.99151	3.13471	0.0119681	0.0254808	-2.81586	Up-Regulated
SLC13A2	1.21285	-1.29849	2.86223	0.00442386	0.0105588	-2.85329	Up-Regulated
SLC10A2	1.22474	-3.3427	2.78114	0.00582428	0.0135038	-2.86225	Up-Regulated
MUC16	1.09334	0.0166471	2.87825	0.00417281	0.0100549	-2.92409	Up-Regulated
LIPF	1.06558	-4.01938	2.66698	0.00835914	0.0186043	-2.95968	Up-Regulated
LGI1	1.10985	-5.61631	2.65685	0.00851163	0.018909	-3.02468	Up-Regulated
PRB4	1.91215	-2.11605	2.61552	0.0100146	0.0218177	-3.02764	Up-Regulated
TAAR9	1.60822	-3.24082	2.61407	0.0187689	0.0378955	-3.04804	Up-Regulated
C1QL2	1.1607	-1.40796	2.77714	0.00574864	0.0133556	-3.06423	Up-Regulated
SPRR2A	1.20701	-0.562243	2.63787	0.00882695	0.0195178	-3.18635	Up-Regulated
SLC18A3	1.24713	-2.91265	2.59418	0.0101625	0.0221078	-3.27376	Up-Regulated
DLK1	1.56767	-2.78546	2.62285	0.00920981	0.0202695	-3.3066	Up-Regulated
OR51I2	1.46249	-3.15994	2.35598	0.0225154	0.0443963	-3.37472	Up-Regulated
FEZF2	1.07413	-4.29063	2.35409	0.020605	0.0411019	-3.481	Up-Regulated
MAGEB1	1.5423	-1.80574	2.36337	0.0198974	0.0398544	-3.62734	Up-Regulated
SPRR2F	1.2047	-0.81321	2.42858	0.015834	0.0325911	-3.63177	Up-Regulated
LHX1	1.04132	-3.47913	2.29403	0.0224775	0.0443261	-4.07915	Up-Regulated
AKR1C2	-5.95042	3.03436	-17.7852	4.9326e-55	9.56087e-51	114.157	Down-Regulated
AKR1C1	-4.72527	3.27571	-16.8085	1.87731e-50	1.8194e-46	103.759	Down-Regulated
AKR1C3	-3.57745	4.90527	-16.4878	5.79881e-49	3.74661e-45	100.376	Down-Regulated
UGDH	-1.82205	6.41698	-15.8153	7.24008e-46	3.50836e-42	93.3464	Down-Regulated
CPLX2	-5.96652	-2.44406	-16.1855	9.39982e-46	3.64394e-42	93.0296	Down-Regulated
CPS1	-5.4193	1.00636	-15.7046	2.31985e-45	7.49428e-42	92.1982	Down-Regulated
PGD	-1.49579	7.75729	-15.5742	9.11272e-45	2.52331e-41	90.8491	Down-Regulated
SRXN1	-2.23109	1.42641	-15.3091	1.55823e-43	3.77541e-40	88.0496	Down-Regulated
AIFM2	-1.13961	4.12645	-15.0768	1.62727e-42	3.50459e-39	85.7365	Down-Regulated
CBR1	-1.95967	6.72287	-15.0665	1.81157e-42	3.51137e-39	85.6307	Down-Regulated
TRIM16L	-2.18019	2.58353	-14.9358	7.00114e-42	1.23366e-38	84.2977	Down-Regulated
ABCC2	-3.67163	0.00344922	-14.4196	1.39791e-39	2.25797e-36	79.0753	Down-Regulated
S100P	-4.28105	6.72244	-13.9932	1.0497e-37	1.56511e-34	74.8175	Down-Regulated
FXYD4	-3.73872	0.649575	-13.8578	1.20556e-36	1.55783e-33	72.4078	Down-Regulated
ABCB6	-1.37865	2.19904	-13.7185	1.64773e-36	1.99612e-33	72.1031	Down-Regulated
AKR1B10	-5.40971	2.18327	-13.7482	2.06277e-36	2.35193e-33	71.8795	Down-Regulated
SLC7A11	-2.69417	2.55684	-13.641	3.56717e-36	3.63126e-33	71.3417	Down-Regulated
GSR	-1.34699	6.59605	-13.6406	3.58248e-36	3.63126e-33	71.3375	Down-Regulated
GPX2	-4.88149	4.31315	-13.6361	3.74685e-36	3.63126e-33	71.2933	Down-Regulated
CYP4F3	-4.11623	-0.905256	-13.6215	5.48716e-36	5.06465e-33	70.9163	Down-Regulated
NQO1	-2.25994	7.22345	-13.5733	6.99527e-36	5.89519e-33	70.6779	Down-Regulated
TALDO1	-1.13686	7.78884	-13.5302	1.07364e-35	8.67097e-33	70.2556	Down-Regulated
HGD	-3.4181	2.68542	-13.4289	3.05936e-35	2.37198e-32	69.2236	Down-Regulated
PTGR1	-1.55898	5.13121	-13.3745	5.00943e-35	3.73453e-32	68.7374	Down-Regulated
CABYR	-2.73129	2.08878	-13.3306	7.71832e-35	5.5409e-32	68.3113	Down-Regulated
INHA	-3.76738	0.729441	-13.1391	6.52406e-34	4.51628e-31	66.2061	Down-Regulated
CARD14	-2.09683	1.07635	-12.9823	2.33785e-33	1.51049e-30	64.9497	Down-Regulated
GCLM	-1.39483	4.53459	-12.8865	5.93145e-33	3.70868e-30	64.0322	Down-Regulated
TXNRD1	-1.91613	6.70053	-12.8177	1.15505e-32	6.99638e-30	63.3755	Down-Regulated
FGA	-5.15337	3.20172	-12.7953	1.54856e-32	9.09571e-30	63.0859	Down-Regulated
PIR	-1.60536	4.07346	-12.5006	2.43314e-31	1.27464e-28	60.3725	Down-Regulated
NMB	-1.39771	4.43606	-12.3725	8.24862e-31	3.99708e-28	59.1697	Down-Regulated
OSGIN1	-1.99127	3.55696	-12.3455	1.06568e-30	5.03806e-28	58.9174	Down-Regulated
TXN	-1.00886	8.88206	-12.2458	2.74031e-30	1.20717e-27	57.987	Down-Regulated
TRIM16	-1.29235	3.16142	-12.1073	1.0109e-29	3.99882e-27	56.7011	Down-Regulated
ME1	-1.41392	4.65743	-11.9191	5.87789e-29	2.10984e-26	54.9673	Down-Regulated
SLC16A14	-2.28821	3.14205	-11.5331	2.07675e-27	6.28963e-25	51.457	Down-Regulated
INSL4	-4.90116	-1.12803	-11.8929	7.28816e-27	1.98967e-24	50.2614	Down-Regulated
G6PD	-1.55842	6.56668	-11.3453	1.14868e-26	2.92959e-24	49.7731	Down-Regulated
CYP4F11	-3.72775	0.670259	-11.1428	9.61895e-26	1.90249e-23	47.6868	Down-Regulated
IRS2	-1.47397	4.00634	-10.7923	1.60755e-24	2.49273e-22	44.9104	Down-Regulated
FURIN	-1.36564	7.4008	-10.7388	2.57336e-24	3.89683e-22	44.4475	Down-Regulated
AVPI1	-1.21326	5.39608	-10.6926	3.85673e-24	5.57873e-22	44.0495	Down-Regulated
ALDH3A1	-3.38087	2.41624	-10.6906	3.96606e-24	5.69438e-22	44.0222	Down-Regulated
ODC1	-1.65048	7.25626	-10.6202	7.25969e-24	9.70445e-22	43.4273	Down-Regulated
GCLC	-1.83233	4.32817	-10.3806	5.77834e-23	6.70668e-21	41.3872	Down-Regulated
KYNU	-1.96063	1.48686	-10.3505	7.48461e-23	8.53377e-21	41.1328	Down-Regulated
TACC2	-1.34305	3.90857	-10.296	1.19382e-22	1.29998e-20	40.6738	Down-Regulated
AKR1C4	-2.94779	-1.6674	-10.3868	1.71115e-22	1.80256e-20	40.3492	Down-Regulated
HAL	-2.24909	1.18408	-10.1389	4.54583e-22	4.36197e-20	39.3593	Down-Regulated
CBX2	-1.60812	2.61359	-10.1281	4.98228e-22	4.75722e-20	39.2692	Down-Regulated
CBR3	-1.41483	3.86629	-10.0282	1.15728e-21	1.02897e-19	38.4409	Down-Regulated
TESC	-2.61057	5.32675	-10.0255	1.18397e-21	1.04313e-19	38.4185	Down-Regulated
PPARGC1A	-2.32395	-0.0493228	-9.98695	1.64953e-21	1.4085e-19	38.0928	Down-Regulated
DUSP4	-1.81973	4.43592	-9.82557	6.28928e-21	4.97572e-19	36.7775	Down-Regulated
SLC7A2	-2.27852	3.9467	-9.77362	9.67285e-21	7.32378e-19	36.3546	Down-Regulated
OPN3	-1.32273	3.73476	-9.71729	1.53988e-20	1.12208e-18	35.8978	Down-Regulated
RP5-850E9.3	-1.43837	-3.82067	-9.72735	4.22276e-20	2.73745e-18	34.9462	Down-Regulated
HHIPL2	-3.00859	0.585961	-9.60623	4.08984e-20	2.68723e-18	34.9408	Down-Regulated
PDE4D	-1.40287	2.97331	-9.58807	4.44492e-20	2.86232e-18	34.8567	Down-Regulated
TSKU	-1.17749	5.39294	-9.57932	4.77398e-20	3.05393e-18	34.7865	Down-Regulated
PPP2R2C	-3.17118	-0.655736	-9.47291	1.16553e-19	7.07841e-18	33.9111	Down-Regulated
NECAB2	-2.02287	-1.53316	-9.44931	1.50132e-19	8.87197e-18	33.666	Down-Regulated
KIAA0319	-2.24409	0.0948512	-9.42966	1.62005e-19	9.48685e-18	33.587	Down-Regulated
UCHL1	-2.39201	4.59811	-9.41805	1.76736e-19	1.02873e-17	33.5013	Down-Regulated
BAG2	-1.12484	2.71385	-9.4034	1.98912e-19	1.14747e-17	33.3853	Down-Regulated
NR0B1	-4.42358	-0.835144	-9.70917	2.45461e-19	1.38308e-17	33.2685	Down-Regulated
ADSSL1	-1.2242	2.7177	-9.35996	2.82166e-19	1.57615e-17	33.042	Down-Regulated
AKR1B15	-2.99773	-0.746831	-9.37702	3.44132e-19	1.9058e-17	32.8625	Down-Regulated
NEIL3	-1.63182	1.41335	-9.27141	5.73521e-19	3.04563e-17	32.3458	Down-Regulated
FGG	-3.83484	4.85368	-9.26557	6.16229e-19	3.25459e-17	32.2775	Down-Regulated
JAKMIP3	-2.03072	-1.40711	-9.20275	1.00935e-18	5.13498e-17	31.7919	Down-Regulated
F2	-2.9829	-2.66898	-9.36344	1.10322e-18	5.58319e-17	31.7683	Down-Regulated
PAH	-3.04348	-2.2108	-9.07052	4.19856e-18	1.93764e-16	30.4184	Down-Regulated
PANX2	-1.57083	3.3375	-8.94157	7.73153e-18	3.38285e-16	29.7937	Down-Regulated
BASP1	-1.329	6.32354	-8.90381	1.03706e-17	4.4276e-16	29.5057	Down-Regulated
NRG4	-1.72912	-1.31973	-8.88812	1.17765e-17	4.98392e-16	29.3813	Down-Regulated
CA8	-2.07035	0.386172	-8.75043	3.44004e-17	1.34432e-15	28.3322	Down-Regulated
FGL1	-3.40676	1.66135	-8.6452	7.91304e-17	2.93267e-15	27.5189	Down-Regulated
AMBP	-2.50524	0.848016	-8.51076	2.16124e-16	7.36227e-15	26.5325	Down-Regulated
C2CD4D	-1.16666	1.29093	-8.42742	3.90547e-16	1.26588e-14	25.9494	Down-Regulated
FGF12	-1.73795	-0.945044	-8.32667	8.26025e-16	2.5495e-14	25.2158	Down-Regulated
EYS	-1.35144	-1.48897	-8.27363	1.22206e-15	3.68386e-14	24.8323	Down-Regulated
SEMA4G	-1.21991	2.68925	-8.21772	1.84313e-15	5.39659e-14	24.4301	Down-Regulated
FGB	-4.35239	1.96138	-8.22991	2.15499e-15	6.19734e-14	24.3013	Down-Regulated
SDCBP2	-1.4938	3.80867	-8.10964	4.05521e-15	1.10439e-13	23.6584	Down-Regulated
GLTPD2	-1.51804	1.44693	-8.03329	7.12585e-15	1.87381e-13	23.1076	Down-Regulated
PTPLA	-1.25794	1.93189	-7.95694	1.21945e-14	3.04596e-13	22.5813	Down-Regulated
POPDC3	-2.39349	-0.560322	-7.9446	1.46394e-14	3.60097e-13	22.4152	Down-Regulated
CH507-42P11.8	-1.5827	2.92945	-7.91685	1.62398e-14	3.95945e-13	22.3011	Down-Regulated
TSACC	-1.01136	0.771967	-7.6751	8.95765e-14	1.93563e-12	20.6323	Down-Regulated
EPS8L3	-3.14626	-1.53838	-7.70907	1.0535e-13	2.26495e-12	20.5252	Down-Regulated
NR4A2	-1.2026	4.00813	-7.62588	1.25726e-13	2.63453e-12	20.3008	Down-Regulated
BCAN	-1.56182	-0.84742	-7.59614	1.54473e-13	3.19888e-12	20.0997	Down-Regulated
TSPAN7	-1.39784	3.61481	-7.53749	2.3144e-13	4.65836e-12	19.7048	Down-Regulated
C8G	-1.26452	0.718131	-7.51835	2.67901e-13	5.31497e-12	19.5634	Down-Regulated
KIAA1549	-1.00021	2.07277	-7.4428	4.42332e-13	8.42212e-12	19.0725	Down-Regulated
KRT83	-1.9939	-1.57382	-7.47501	4.87528e-13	9.21029e-12	19.021	Down-Regulated
CYP24A1	-2.33438	3.83032	-7.40784	5.62495e-13	1.05648e-11	18.8382	Down-Regulated
UGT1A6	-3.05298	-1.57371	-7.39033	7.95363e-13	1.45576e-11	18.5366	Down-Regulated
SMOC1	-2.25889	1.43134	-7.35834	7.86227e-13	1.44278e-11	18.5135	Down-Regulated
RNF186	-1.90173	-0.282746	-7.36374	9.32171e-13	1.69815e-11	18.3781	Down-Regulated
PFN2	-1.14145	5.87863	-7.28767	1.26095e-12	2.23206e-11	18.0503	Down-Regulated
ZFP42	-2.99668	-1.97451	-7.32024	1.84105e-12	3.14683e-11	17.7745	Down-Regulated
GUCA2B	-2.70487	-1.16987	-7.43162	3.24155e-12	5.24904e-11	17.3488	Down-Regulated
BCAS1	-1.8391	1.86048	-7.13735	3.4236e-12	5.52536e-11	17.0763	Down-Regulated
TM4SF20	-2.2685	-3.66145	-7.20186	4.44685e-12	6.95107e-11	16.9298	Down-Regulated
HRG	-1.4682	-4.45071	-7.17784	4.5923e-12	7.15535e-11	16.8762	Down-Regulated
FZD10	-1.84932	-0.00868448	-7.0936	4.5975e-12	7.1577e-11	16.7898	Down-Regulated
WIPF3	-1.2023	0.443297	-7.07616	5.11722e-12	7.90335e-11	16.6846	Down-Regulated
DDC	-2.18109	0.128335	-7.05961	5.78398e-12	8.81376e-11	16.5691	Down-Regulated
CES1	-1.63289	5.25771	-7.04342	6.33808e-12	9.56899e-11	16.4761	Down-Regulated
RASD1	-1.51591	6.2055	-6.98024	9.55697e-12	1.40327e-10	16.076	Down-Regulated
B4GALNT2	-2.50673	-1.65554	-6.97739	1.04544e-11	1.51561e-10	16.0155	Down-Regulated
ID1	-1.07946	6.55255	-6.96098	1.08259e-11	1.56596e-10	15.9546	Down-Regulated
MISP	-1.06319	5.7983	-6.91425	1.4631e-11	2.0655e-10	15.6613	Down-Regulated
FAM196A	-1.27867	-1.10875	-6.89354	1.6748e-11	2.33712e-10	15.53	Down-Regulated
CKMT1A	-1.63832	0.274209	-6.89161	1.73715e-11	2.41718e-10	15.4998	Down-Regulated
KNG1	-1.92419	-3.50595	-6.92869	1.91491e-11	2.638e-10	15.4849	Down-Regulated
SPINK4	-2.20789	-0.262446	-6.86967	2.52906e-11	3.41133e-10	15.182	Down-Regulated
VIPR2	-1.47504	-1.91561	-6.82903	2.59452e-11	3.48991e-10	15.1096	Down-Regulated
44256	-1.08659	2.34274	-6.78943	3.24582e-11	4.29445e-10	14.8857	Down-Regulated
TAT	-1.13698	-2.00901	-6.77638	3.55432e-11	4.66441e-10	14.7985	Down-Regulated
MSLNL	-2.09854	-0.212673	-6.78028	3.64275e-11	4.77078e-10	14.786	Down-Regulated
CMBL	-1.23047	5.00669	-6.74596	4.27254e-11	5.51362e-10	14.6183	Down-Regulated
SLC16A4	-1.23303	4.35826	-6.73299	4.63643e-11	5.94758e-10	14.5388	Down-Regulated
REC114	-1.10788	-2.13696	-6.76651	5.10707e-11	6.51252e-10	14.5067	Down-Regulated
ETNPPL	-2.69237	-1.69047	-6.79319	6.46133e-11	8.04884e-10	14.3421	Down-Regulated
TMED6	-1.24517	1.53087	-6.68754	6.16767e-11	7.72273e-10	14.2612	Down-Regulated
LRP1B	-1.83004	-5.03729	-6.71124	6.6208e-11	8.22634e-10	14.2414	Down-Regulated
HAVCR1	-2.13866	-0.0203446	-6.67834	6.85391e-11	8.48878e-10	14.1849	Down-Regulated
DDIT4L	-1.404	2.42067	-6.66411	7.14101e-11	8.81619e-10	14.1187	Down-Regulated
RHOV	-1.41052	4.46625	-6.65983	7.33436e-11	9.0147e-10	14.0928	Down-Regulated
TFF1	-3.024	2.73991	-6.6713	7.70889e-11	9.43317e-10	14.076	Down-Regulated
KCNE4	-1.21857	2.83743	-6.5964	1.08805e-10	1.29306e-09	13.7094	Down-Regulated
BHLHA15	-1.24406	2.68367	-6.59538	1.09697e-10	1.30126e-09	13.7017	Down-Regulated
CKMT1B	-1.6339	0.32038	-6.5421	1.5378e-10	1.76687e-09	13.3749	Down-Regulated
CHRNA5	-1.19235	1.14495	-6.51836	1.76037e-10	2.00242e-09	13.2418	Down-Regulated
SPX	-1.81958	-1.60601	-6.48232	2.25364e-10	2.51626e-09	13.0111	Down-Regulated
LGSN	-2.23208	1.77542	-6.47301	2.3393e-10	2.6059e-09	12.9668	Down-Regulated
PLA2G4A	-1.25276	4.89066	-6.44163	2.81258e-10	3.08874e-09	12.7867	Down-Regulated
BMP6	-1.33006	2.42521	-6.33519	5.34828e-10	5.55551e-09	12.1629	Down-Regulated
MAB21L3	-1.27937	-1.40583	-6.33779	5.42201e-10	5.61704e-09	12.1598	Down-Regulated
ORM2	-1.68269	2.4193	-6.31203	6.18237e-10	6.32698e-09	12.0259	Down-Regulated
CA12	-1.54889	2.90323	-6.28822	7.08274e-10	7.20277e-09	11.8904	Down-Regulated
IGFBP1	-1.93039	-1.44201	-6.28799	8.00707e-10	8.0582e-09	11.7985	Down-Regulated
NR1H4	-2.00119	-2.98464	-6.29601	9.36996e-10	9.26623e-09	11.7398	Down-Regulated
FXYD3	-1.28232	5.92336	-6.25626	8.56564e-10	8.55373e-09	11.706	Down-Regulated
APOA5	-1.59303	-3.41834	-6.24466	1.67267e-09	1.57615e-08	11.2526	Down-Regulated
TRIM40	-1.72192	-3.41765	-6.22473	1.94212e-09	1.8046e-08	11.0846	Down-Regulated
GPR35	-1.14087	1.57088	-6.10632	2.06835e-09	1.90455e-08	10.8516	Down-Regulated
GPT	-1.1078	0.986024	-6.10184	2.12579e-09	1.95466e-08	10.8253	Down-Regulated
RND1	-1.11567	4.31717	-6.08946	2.28137e-09	2.08978e-08	10.7566	Down-Regulated
MAP2	-1.075	2.58056	-6.05315	2.81558e-09	2.54189e-08	10.5529	Down-Regulated
TSPAN8	-1.75634	4.77934	-6.01556	3.49691e-09	3.10493e-08	10.343	Down-Regulated
RHCG	-1.68904	-1.5722	-6.01441	3.6627e-09	3.24174e-08	10.3172	Down-Regulated
THPO	-1.51978	0.328727	-5.99175	4.01943e-09	3.53809e-08	10.2088	Down-Regulated
KLB	-1.28852	-1.03298	-5.98472	4.17923e-09	3.65551e-08	10.1734	Down-Regulated
SLC14A2	-2.14113	-2.28794	-5.97646	4.46838e-09	3.8752e-08	10.121	Down-Regulated
BLOC1S5-TXNDC5	-1.27458	-1.45987	-5.92887	5.7544e-09	4.88771e-08	9.8616	Down-Regulated
TRIM31	-1.45148	1.37399	-5.89691	6.8811e-09	5.74898e-08	9.68809	Down-Regulated
WDR72	-1.96972	-0.0695851	-5.86521	8.29872e-09	6.8072e-08	9.5116	Down-Regulated
HTR3B	-1.95152	-3.33884	-5.92012	1.40779e-08	1.10162e-07	9.26705	Down-Regulated
ARTN	-1.01121	0.641025	-5.80846	1.13153e-08	9.03572e-08	9.20726	Down-Regulated
GAL	-1.69446	0.102024	-5.792	1.26979e-08	1.00417e-07	9.10431	Down-Regulated
BARX1	-2.49369	1.14345	-5.79069	1.29832e-08	1.02298e-07	9.10009	Down-Regulated
C8A	-1.6938	-2.21911	-5.78633	1.51964e-08	1.18151e-07	9.02683	Down-Regulated
TINAG	-2.17943	-1.46427	-5.78843	1.73972e-08	1.33232e-07	8.92848	Down-Regulated
NPW	-1.56863	0.875467	-5.74676	1.61101e-08	1.24407e-07	8.86848	Down-Regulated
C10orf126	-2.39424	-3.60573	-5.93687	2.45276e-08	1.82223e-07	8.84809	Down-Regulated
C1orf61	-1.69357	-2.71673	-5.7384	1.68541e-08	1.29482e-07	8.83004	Down-Regulated
DEFB1	-1.77446	3.09904	-5.73893	1.68048e-08	1.29206e-07	8.82742	Down-Regulated
CPE	-1.03716	6.41846	-5.73553	1.69727e-08	1.30341e-07	8.81557	Down-Regulated
ENO3	-1.07294	2.02696	-5.68248	2.2735e-08	1.70012e-07	8.53335	Down-Regulated
DACT2	-1.89322	0.681372	-5.66926	2.46253e-08	1.82808e-07	8.46653	Down-Regulated
CNGB3	-1.37368	-3.32044	-5.65052	2.83501e-08	2.07676e-07	8.3519	Down-Regulated
LYPD3	-1.23175	3.15929	-5.63195	2.99722e-08	2.18814e-07	8.26664	Down-Regulated
NTS	-2.0748	-0.0369443	-5.6352	3.09194e-08	2.2539e-07	8.26078	Down-Regulated
ACMSD	-1.30156	-0.9338	-5.60815	3.44282e-08	2.48629e-07	8.13547	Down-Regulated
FGFR4	-1.06808	2.40032	-5.59533	3.65717e-08	2.63129e-07	8.07467	Down-Regulated
MUC13	-2.37453	2.07657	-5.57559	4.0935e-08	2.92676e-07	7.97043	Down-Regulated
ORM1	-1.52868	3.11066	-5.55308	4.61275e-08	3.26429e-07	7.85473	Down-Regulated
PDE3A	-1.07127	1.80037	-5.53955	4.94189e-08	3.46851e-07	7.78439	Down-Regulated
DUSP13	-1.68777	-0.56582	-5.48359	6.95296e-08	4.75376e-07	7.47083	Down-Regulated
PCK1	-2.08971	-3.40911	-5.46262	9.16399e-08	6.1356e-07	7.29919	Down-Regulated
MAPK4	-1.58482	-1.5452	-5.43339	8.81546e-08	5.91655e-07	7.2451	Down-Regulated
MSLN	-2.00946	6.64559	-5.38638	1.11511e-07	7.34676e-07	7.00055	Down-Regulated
CHRDL2	-1.0492	1.05611	-5.36938	1.22015e-07	7.95498e-07	6.9142	Down-Regulated
BTBD11	-1.02742	-0.0539699	-5.36927	1.21982e-07	7.95498e-07	6.91418	Down-Regulated
C10orf82	-1.68104	-3.08248	-5.29522	2.35203e-07	1.45225e-06	6.46405	Down-Regulated
CHL1	-1.16459	2.10012	-5.2713	2.0298e-07	1.26629e-06	6.42444	Down-Regulated
CFHR1	-1.10438	-3.61896	-5.24597	2.88081e-07	1.75025e-06	6.24882	Down-Regulated
CDH17	-1.59942	0.165637	-5.22677	2.55376e-07	1.56495e-06	6.20406	Down-Regulated
ERICH5	-1.29578	2.07793	-5.22198	2.62936e-07	1.60823e-06	6.1806	Down-Regulated
LBP	-1.73047	-1.25678	-5.21589	2.79345e-07	1.70055e-06	6.15658	Down-Regulated
ALG1L	-1.08337	3.87153	-5.17554	3.32125e-07	1.99059e-06	5.95225	Down-Regulated
LRRC66	-1.13736	-1.60711	-5.1686	3.45846e-07	2.06517e-06	5.91537	Down-Regulated
UGT1A1	-1.59146	-3.37899	-5.15809	5.50242e-07	3.15657e-06	5.69083	Down-Regulated
GALNTL6	-1.29825	-2.45544	-5.11981	4.42122e-07	2.58746e-06	5.68523	Down-Regulated
MUC5AC	-2.45467	-0.383344	-5.0864	5.23538e-07	3.01926e-06	5.52368	Down-Regulated
COL25A1	-1.91663	-1.93922	-5.06064	5.97508e-07	3.40933e-06	5.40138	Down-Regulated
PF4	-1.01642	-0.437741	-5.02756	7.20233e-07	4.04411e-06	5.23446	Down-Regulated
LMO1	-1.09637	-2.3225	-5.00805	8.32944e-07	4.6089e-06	5.16466	Down-Regulated
SLC15A1	-1.53014	-0.498236	-5.00137	8.03044e-07	4.47025e-06	5.11599	Down-Regulated
GKN2	-1.79815	1.39663	-4.94678	1.05909e-06	5.72937e-06	4.8701	Down-Regulated
RSPO3	-1.08406	1.2497	-4.94394	1.05125e-06	5.6949e-06	4.84678	Down-Regulated
MYBPC1	-1.46538	-3.27929	-4.92935	1.16119e-06	6.22439e-06	4.77293	Down-Regulated
PLA2G10	-1.16376	2.44143	-4.9052	1.26973e-06	6.75573e-06	4.66608	Down-Regulated
ANKS4B	-1.94028	-2.14246	-4.88167	1.49706e-06	7.83624e-06	4.57447	Down-Regulated
ACE2	-1.0264	1.73264	-4.87621	1.46205e-06	7.66747e-06	4.53445	Down-Regulated
MSMB	-1.99071	4.09149	-4.84054	1.75393e-06	9.03442e-06	4.36525	Down-Regulated
STXBP5L	-1.48044	-5.03034	-4.83346	1.95661e-06	9.97762e-06	4.33459	Down-Regulated
GABRA2	-1.40722	-5.07116	-4.78808	2.43928e-06	1.21763e-05	4.15725	Down-Regulated
ASPG	-1.23137	-1.38663	-4.77355	2.40002e-06	1.19958e-05	4.05977	Down-Regulated
HNF4A	-1.69912	-1.69085	-4.77426	2.42776e-06	1.2125e-05	4.05923	Down-Regulated
A1CF	-1.39492	-4.99098	-4.76016	2.74695e-06	1.35827e-05	4.01167	Down-Regulated
SLCO1A2	-1.57262	-3.45786	-4.75288	2.76097e-06	1.3645e-05	3.99398	Down-Regulated
PCSK9	-1.26898	1.3806	-4.74581	2.7277e-06	1.34979e-05	3.93591	Down-Regulated
GSTA1	-1.53352	3.80709	-4.74027	2.80453e-06	1.38427e-05	3.91326	Down-Regulated
GCKR	-1.03867	-1.48125	-4.73345	2.90411e-06	1.42869e-05	3.88751	Down-Regulated
ADH4	-1.21835	-3.04336	-4.71321	3.37947e-06	1.63627e-05	3.79592	Down-Regulated
CGREF1	-1.05383	1.26129	-4.70466	3.30724e-06	1.60501e-05	3.75153	Down-Regulated
BPIFA2	-1.53775	0.800997	-4.69717	3.48619e-06	1.68343e-05	3.72584	Down-Regulated
SLC44A5	-1.39427	1.32472	-4.69554	3.45157e-06	1.66754e-05	3.71079	Down-Regulated
HCN4	-1.30146	-2.58418	-4.65651	4.21468e-06	2.00903e-05	3.54527	Down-Regulated
KLK8	-1.95097	-0.668633	-4.65708	4.60243e-06	2.1753e-05	3.53563	Down-Regulated
CHODL	-1.03465	-0.00102845	-4.64084	4.46254e-06	2.11382e-05	3.47315	Down-Regulated
IGF2BP1	-1.87812	-2.1284	-4.61982	5.01293e-06	2.35154e-05	3.38854	Down-Regulated
SLC13A5	-1.09051	-3.56886	-4.60457	5.28431e-06	2.46571e-05	3.30988	Down-Regulated
KCNJ18	-1.99602	-3.36774	-4.60896	8.0953e-06	3.64063e-05	3.29692	Down-Regulated
NKAIN3	-1.22236	-2.57249	-4.58378	6.43612e-06	2.94572e-05	3.21517	Down-Regulated
CGA	-1.98363	-2.30995	-4.55172	7.52883e-06	3.40484e-05	3.09455	Down-Regulated
KCNV1	-1.44875	-3.59509	-4.53028	8.11369e-06	3.64721e-05	3.01627	Down-Regulated
ADAMTS20	-1.70237	-3.98803	-4.50946	9.42278e-06	4.16895e-05	2.97854	Down-Regulated
PI3	-1.2701	2.69704	-4.52843	7.47414e-06	3.38165e-05	2.97601	Down-Regulated
TGM3	-1.10384	-1.70796	-4.52075	7.92317e-06	3.56653e-05	2.95647	Down-Regulated
CALCA	-2.33046	-0.0278438	-4.47806	9.59517e-06	4.24038e-05	2.77423	Down-Regulated
PRSS56	-1.37958	-3.74452	-4.45087	1.36998e-05	5.85802e-05	2.69704	Down-Regulated
CT83	-1.93633	2.71452	-4.4438	1.17195e-05	5.06827e-05	2.66639	Down-Regulated
ENTPD8	-1.01894	1.26877	-4.44978	1.06447e-05	4.6617e-05	2.63936	Down-Regulated
SLC9A2	-1.27678	-1.38709	-4.42954	1.17117e-05	5.06602e-05	2.55512	Down-Regulated
F7	-1.13937	-2.18094	-4.4201	1.22633e-05	5.28574e-05	2.51717	Down-Regulated
TMSB4Y	-1.41682	-0.945394	-4.40754	1.33224e-05	5.70417e-05	2.50932	Down-Regulated
IZUMO2	-1.36751	-2.05503	-4.39873	1.44028e-05	6.13021e-05	2.48294	Down-Regulated
DNER	-1.17718	0.57645	-4.39953	1.33148e-05	5.70223e-05	2.43002	Down-Regulated
OR1F1	-1.27682	-2.2017	-4.38325	2.13117e-05	8.74253e-05	2.36851	Down-Regulated
CLPSL2	-1.04533	0.250456	-4.37098	1.55198e-05	6.56383e-05	2.31555	Down-Regulated
FAM9B	-1.34312	-4.19004	-4.3533	1.80208e-05	7.5021e-05	2.25233	Down-Regulated
SERPINB5	-1.64264	0.55175	-4.35323	1.64525e-05	6.92054e-05	2.23443	Down-Regulated
OCA2	-1.05918	-1.43653	-4.34654	1.69567e-05	7.1064e-05	2.2159	Down-Regulated
KCNU1	-1.78939	-2.35034	-4.32516	2.35523e-05	9.5645e-05	2.12126	Down-Regulated
PCSK2	-1.90023	-1.14241	-4.31559	1.9569e-05	8.08756e-05	2.09889	Down-Regulated
CIDEC	-1.23894	-2.54749	-4.29837	2.16485e-05	8.86783e-05	2.05167	Down-Regulated
DNAJC12	-1.06988	3.78114	-4.30882	1.98204e-05	8.17751e-05	2.04917	Down-Regulated
UGT1A3	-1.2616	-4.01516	-4.26454	3.58018e-05	0.000140276	1.8641	Down-Regulated
UGT2B4	-1.22439	-1.54099	-4.19698	3.26726e-05	0.000129112	1.59692	Down-Regulated
DSG4	-1.18726	-4.46807	-4.12641	5.05861e-05	0.000191356	1.41252	Down-Regulated
RPS4Y1	-2.55551	2.66076	-4.11479	4.66131e-05	0.000177855	1.29513	Down-Regulated
AKR7A3	-1.10319	2.14549	-4.11368	4.5629e-05	0.000174512	1.26093	Down-Regulated
ANXA10	-1.43457	-0.96113	-4.10105	4.87221e-05	0.000185064	1.22947	Down-Regulated
HAO1	-1.25833	-3.46596	-4.07045	7.15821e-05	0.00026164	1.2257	Down-Regulated
PITX2	-1.40943	-0.212523	-4.06882	5.53995e-05	0.0002077	1.0906	Down-Regulated
PCSK1	-1.39324	-0.680827	-4.0597	5.71697e-05	0.000213593	1.05212	Down-Regulated
PKP1	-1.33742	1.62484	-4.0448	6.08585e-05	0.000225981	0.99404	Down-Regulated
SYT13	-1.68023	-0.0948968	-4.03854	6.3053e-05	0.000233325	0.989081	Down-Regulated
CDX2	-1.4936	-2.63943	-4.01516	7.26727e-05	0.000264976	0.958427	Down-Regulated
PDX1	-1.7076	-1.12495	-4.00791	7.76982e-05	0.000281289	0.938488	Down-Regulated
KLK6	-1.6504	0.0368497	-4.02004	6.85549e-05	0.000251571	0.930848	Down-Regulated
NOL4	-1.06779	-3.22873	-4.01563	6.98037e-05	0.000255766	0.910365	Down-Regulated
TM4SF5	-1.70535	-0.287506	-4.01	7.68719e-05	0.000278558	0.905834	Down-Regulated
USP9Y	-2.25452	-1.15593	-3.98947	7.99982e-05	0.000288857	0.842996	Down-Regulated
SLC28A2	-1.41529	-1.65281	-3.99397	7.55102e-05	0.000274188	0.800821	Down-Regulated
HMGCS2	-1.45424	-0.84782	-3.95872	8.88158e-05	0.000317272	0.7215	Down-Regulated
LGALS13	-4.14557	-2.23879	-4.19027	0.00016567	0.000557111	0.625444	Down-Regulated
PNLIPRP3	-1.41166	-2.64618	-3.91508	0.000127173	0.000438533	0.606554	Down-Regulated
FSTL4	-1.13057	1.28712	-3.91979	0.000101215	0.000356375	0.514874	Down-Regulated
DPPA2	-3.12618	-1.46928	-3.90384	0.000222358	0.000726928	0.474038	Down-Regulated
UNC5D	-1.2736	-4.81315	-3.86999	0.000129381	0.000445401	0.403465	Down-Regulated
LDLRAD1	-1.02267	1.55619	-3.8317	0.000144134	0.000491166	0.182862	Down-Regulated
MAGEA3	-2.42015	0.855644	-3.79206	0.000183815	0.000612391	0.181808	Down-Regulated
CYP4F2	-1.14247	-4.2095	-3.77427	0.000215019	0.000705317	0.137435	Down-Regulated
PGC	-1.81144	5.52534	-3.81558	0.000153199	0.000519592	0.126234	Down-Regulated
BPIFB4	-1.23503	-2.08087	-3.77535	0.000185843	0.000618403	0.03964	Down-Regulated
SPINK1	-1.48622	5.386	-3.79243	0.000167686	0.000563205	0.0378406	Down-Regulated
APOC3	-1.61172	-2.15467	-3.72781	0.000293193	0.000932269	-0.0280707	Down-Regulated
PRAME	-1.65738	0.981721	-3.73563	0.000209845	0.000689746	-0.161141	Down-Regulated
DAZ1	-5.1504	-3.95498	-6.32891	8.43744e-05	0.000302689	-0.180676	Down-Regulated
PIK3C2G	-1.23291	-2.55424	-3.71912	0.000224882	0.000734189	-0.209012	Down-Regulated
KRT6A	-1.5802	1.93528	-3.70021	0.000240042	0.00077883	-0.288871	Down-Regulated
UGT1A7	-1.12679	-3.77944	-3.65985	0.000315969	0.000997302	-0.305157	Down-Regulated
TDRD5	-1.14842	-0.199367	-3.69182	0.000249353	0.000805266	-0.310275	Down-Regulated
PHGR1	-1.2056	-1.7213	-3.63568	0.000326331	0.00102637	-0.374183	Down-Regulated
C10orf90	-1.00374	-4.15563	-3.65101	0.000301557	0.000957111	-0.38157	Down-Regulated
NEFM	-1.08599	-3.70436	-3.64392	0.000305224	0.000967482	-0.395744	Down-Regulated
AFP	-1.07432	-3.48106	-3.63322	0.000329331	0.00103459	-0.428563	Down-Regulated
G6PC	-1.35748	-4.71564	-3.58099	0.00044142	0.00134592	-0.439646	Down-Regulated
ATP6V0A4	-1.00576	0.964797	-3.62445	0.000319775	0.001008	-0.564229	Down-Regulated
UPK1B	-1.44745	-1.50072	-3.60607	0.000347867	0.00108666	-0.584817	Down-Regulated
KCNQ2	-1.22664	-4.38479	-3.58652	0.000377033	0.00116686	-0.624076	Down-Regulated
AOC1	-1.15299	2.94621	-3.58216	0.000374582	0.00116038	-0.711969	Down-Regulated
BHMT2	-1.088	1.95972	-3.58203	0.000374763	0.00116057	-0.712419	Down-Regulated
SIK1	-1.11344	-0.0181387	-3.57681	0.000383232	0.00118396	-0.725751	Down-Regulated
MAGEA4	-2.49644	-1.17775	-3.50656	0.0005621	0.0016713	-0.731995	Down-Regulated
KHDC1L	-1.09841	-1.58541	-3.50882	0.000510812	0.00153267	-0.838792	Down-Regulated
LCN15	-1.32039	-3.40591	-3.48281	0.000579588	0.0017196	-0.884243	Down-Regulated
FAM83F	-1.03766	-0.798925	-3.51834	0.000474442	0.00143622	-0.931504	Down-Regulated
ALX1	-1.20079	-1.70867	-3.45469	0.000630056	0.00185401	-0.969215	Down-Regulated
LIN28A	-1.25671	-4.51042	-3.42486	0.000710404	0.00206103	-0.978553	Down-Regulated
PHOX2B	-1.45945	-2.97982	-3.4408	0.000729834	0.00211266	-0.988561	Down-Regulated
USH1C	-1.15699	-1.41411	-3.48682	0.000533907	0.00159481	-1.03021	Down-Regulated
CNTNAP4	-1.16423	-4.41834	-3.38811	0.000792248	0.00227296	-1.15382	Down-Regulated
HNF1A	-1.18334	-1.69121	-3.44638	0.000620632	0.00182906	-1.16011	Down-Regulated
KCNC2	-1.30402	-3.79827	-3.33125	0.000996344	0.00279522	-1.35717	Down-Regulated
KDM5D	-1.96134	-0.529324	-3.35865	0.000861816	0.00245043	-1.39939	Down-Regulated
MCCD1	-1.17922	-2.01643	-3.21322	0.0015498	0.00414971	-1.63239	Down-Regulated
DDX3Y	-1.89166	0.223444	-3.27037	0.00116782	0.0032231	-1.69158	Down-Regulated
PSKH2	-2.20022	-4.19672	-3.16391	0.00305765	0.00761486	-1.74458	Down-Regulated
KRTAP5-5	-1.2571	-2.82906	-3.10215	0.00257403	0.00653385	-1.76714	Down-Regulated
MUC5B	-1.35	3.74617	-3.25582	0.00120844	0.00332243	-1.79505	Down-Regulated
NLRP5	-1.42405	-3.9989	-3.13502	0.00205374	0.00534258	-1.85236	Down-Regulated
MAGEA10	-1.84429	-2.35251	-3.13982	0.00188413	0.00493849	-1.88571	Down-Regulated
MAGEA6	-2.12711	0.853262	-3.12458	0.00200063	0.00521914	-1.96307	Down-Regulated
GABRG2	-1.6843	-2.8589	-3.09278	0.00233113	0.00598387	-1.96492	Down-Regulated
MYEOV	-1.00881	1.74058	-3.19286	0.0014987	0.00402792	-1.99261	Down-Regulated
POTEH	-1.43628	-3.85202	-2.98358	0.00443116	0.0105723	-2.05438	Down-Regulated
ADAM2	-1.10695	-2.7938	-3.07436	0.00239376	0.00613004	-2.11105	Down-Regulated
TMEM207	-1.3824	-2.8376	-2.95042	0.0039524	0.00955945	-2.16216	Down-Regulated
DEFA5	-2.69121	-0.814201	-2.92826	0.00501333	0.0118173	-2.194	Down-Regulated
RIMBP2	-1.0027	-2.71992	-3.0971	0.00207013	0.0053809	-2.26182	Down-Regulated
RFX6	-1.19114	-3.47661	-3.01583	0.00282807	0.00710177	-2.31865	Down-Regulated
GDA	-1.03938	-2.62379	-3.06948	0.00227056	0.00585088	-2.35333	Down-Regulated
FOXG1	-1.2895	-3.76565	-2.96891	0.00329793	0.00814316	-2.37821	Down-Regulated
DEFA6	-1.7209	-2.04185	-2.85134	0.00587842	0.013618	-2.39405	Down-Regulated
SOX14	-1.54707	-1.64501	-2.98126	0.00319371	0.00792114	-2.39727	Down-Regulated
TRIM15	-1.0491	-1.26023	-3.03877	0.00252905	0.00643314	-2.40854	Down-Regulated
ALPI	-1.15244	-3.71119	-2.89824	0.00448141	0.010683	-2.48275	Down-Regulated
BSX	-1.13655	-2.96837	-2.78783	0.00666191	0.015204	-2.48579	Down-Regulated
LUZP4	-1.11003	-3.98079	-2.809	0.00588216	0.013625	-2.49412	Down-Regulated
PASD1	-2.14648	-3.82122	-2.82356	0.00550342	0.0128382	-2.53437	Down-Regulated
PRR23A	-3.18143	-3.08798	-3.91462	0.00239938	0.00614281	-2.54418	Down-Regulated
SYT4	-1.13645	-3.7339	-2.93491	0.00358246	0.00876089	-2.55575	Down-Regulated
PSG3	-1.47696	-3.21952	-2.84633	0.00499854	0.0117881	-2.5712	Down-Regulated
PAGE2	-1.99167	-0.704464	-2.83899	0.00500747	0.0118049	-2.58486	Down-Regulated
SPANXB2	-1.43031	-0.694836	-2.82693	0.00527391	0.0123622	-2.6738	Down-Regulated
PSG8	-1.66999	-4.56657	-2.71647	0.00797523	0.0178318	-2.7156	Down-Regulated
PAEP	-1.35134	2.84589	-2.91134	0.0037677	0.00916485	-2.81705	Down-Regulated
OR2Z1	-1.24361	-3.53864	-2.67364	0.0127844	0.0269784	-2.81842	Down-Regulated
SP9	-1.24628	-2.74343	-2.76454	0.00626478	0.0143994	-2.8748	Down-Regulated
RIPPLY2	-1.04769	-1.39115	-2.755	0.00648994	0.0148588	-2.92516	Down-Regulated
SERPINA4	-1.14491	-1.0521	-2.77381	0.00583143	0.0135188	-3.13243	Down-Regulated
PRODH2	-1.07872	-4.46721	-2.58855	0.0107524	0.0232165	-3.15495	Down-Regulated
CARD18	-1.26702	-1.61347	-2.55877	0.0119872	0.0255049	-3.19272	Down-Regulated
MUC6	-1.06584	-1.5689	-2.77627	0.0057131	0.0132826	-3.19334	Down-Regulated
CARTPT	-1.13128	-3.03845	-2.49506	0.0151014	0.0312793	-3.2256	Down-Regulated
CT45A3	-1.48849	-2.57557	-2.347	0.0254826	0.0493979	-3.39622	Down-Regulated
INS-IGF2	-1.65463	-5.12956	-2.7969	0.0188297	0.0379946	-3.41279	Down-Regulated
NLRP10	-1.01943	-4.54406	-2.31161	0.023031	0.0452748	-3.5699	Down-Regulated
EIF1AY	-1.38612	0.540291	-2.58202	0.0102464	0.0222651	-3.60567	Down-Regulated
BPIFA1	-1.30091	4.98415	-2.61578	0.00917813	0.020209	-3.62193	Down-Regulated
KIF1A	-1.126	-1.22195	-2.55966	0.0107794	0.0232695	-3.76364	Down-Regulated
NAA11	-1.43033	-3.19952	-2.32479	0.0211342	0.0420278	-3.7939	Down-Regulated
MAGEA12	-1.50195	-0.682622	-2.42946	0.0157504	0.0324501	-3.86678	Down-Regulated
ZIC1	-1.19465	-3.45898	-2.4028	0.0169164	0.0345491	-3.91926	Down-Regulated

## Sheet: Table S5
Table-S5: The Coefficient of the LIS genes in the final model
Gene	Coefficient
FRMD6	0.447236
SYT16	0.347567
CDX2	0.202375
KCNV1	0.199677
IGFBP1	0.180832
IGF2BP1	0.124271
RHOV	0.0718368
KRT6A	0.0357513
SPRR1B	0.0334343
FGFBP1	0.00731626
RHCG	0.00300585
KAL1	-0.00745025
BZRAP1	-0.0289931
DNASE2B	-0.0350331
ZNF540	-0.0439704
SIGLEC6	-0.0513556
CLIC6	-0.0532324
MS4A1	-0.090678
SLC18A2	-0.165949
ZNF43	-0.30233
FAIM2	-0.305156
CD200R1	-0.70001
